# Supplementary material for: Higher baseline platelet and preoperative platelets to lymphocytes ratio was associated with a higher incidence of axillary node pathologic complete response after neoadjuvant chemotherapy in HER2-low breast cancer: a retrospective cohort study
Source: Front Oncol. 2025 Mar 14;15:1437677. doi: 10.3389/fonc.2025.1437677 (PMC11949971; doi:10.3389/fonc.2025.1437677)
Supplement: Supplementary file 1 [file Table1.xlsx]

## Sheet: Sheet1
SUPPLEMENTARY TABLE 1 Clinical datas of 998 patiens.
Medical record number	Age	Age	ER	ER	PR	PR	KI67	KI67	Pathology Type	Pathology Type	HER2	Histological Grade		Chemotherapy regimen		axillary pCR	Baseline lymphocyte	Baseline neutrophil	Baseline monocyte	Baseline platelet	Baseline NLR	Baseline PLR	Baseline LMR	Baseline SII	Preoperate lymphocyte	Preoperate neutrophil	Preoperate monocyte	Preoperate platelet	Preoperate NLR	Preoperate PLR	Preoperate LMR	Preoperate SII
670673	0	49	0	（-）	0	（-）	1	0.6	0	Invasive ductal carcinoma	0	2-3	2	TAC 6		no	1.95	6.06	0.5	251	3.10769	128.718	3.9	780.031	2.41	3.97	0.62	353	1.6473	146.473	3.8871	581.498
667030	1	53	1	0.01	0	（-）	0	0.12	0	Invasive ductal carcinoma	0	2	1	AT 8		no	1.02	5.12	0.36	407	5.01961	399.02	2.83333	2042.98	0.96	2.89	0.23	317	3.01042	330.208	4.17391	954.302
674085	0	41	1	0.7	1	0.8	1	0.2	0	Invasive ductal carcinoma	0	1	0	AT 4		no	4.6	5.62	0.86	270	1.22174	58.6957	5.34884	329.87	1.89	6.55	1.01	217	3.46561	114.815	1.87129	752.037
746625	0	36	0	（-）	0	（-）	1	0.4	0	Invasive ductal carcinoma	0	2	1	AC-T 7		yes	2.25	4.49	0.47	265	1.99556	117.778	4.78723	528.822	0.9	7.05	0.38	198	7.83333	220	2.36842	1551
625981	0	44	1	0.4	1	0.03	0	0.05	0	Invasive ductal carcinoma	0	2	1	TAC 4		no	1.92	4.55	0.36	420	2.36979	218.75	5.33333	995.312	1.98	4.39	0.57	430	2.21717	217.172	3.47368	953.384
638087	0	37	1	0.2	1	0.3	0	0.1	1	Invasive breast cancer	0	/	unknow	AC-T 8		no	1.05	2.89	0.41	422	2.75238	401.905	2.56098	1161.5	0.92	2.51	0.35	322	2.72826	350	2.62857	878.5
746563	0	42	1	0.6	0	（-）	1	0.15	0	Invasive ductal carcinoma	0	2	1	AC-T 8		yes	1.18	3.38	0.29	333	2.86441	282.203	4.06897	953.847	0.85	5.54	0.34	320	6.51765	376.471	2.5	2085.65
735696	1	64	0	（-）	0	（-）	1	0.5	0	Invasive ductal carcinoma	0	3	2	AC-T 8		yes	2.1	3.46	0.44	234	1.64762	111.429	4.77273	385.543	1.24	3.95	0.47	253	3.18548	204.032	2.6383	805.927
740313	0	44	0	（-）	0	（-）	1	0.45	1	Invasive breast cancer	0	/	unknow	TA 5		yes	1.56	2.59	0.23	191	1.66026	122.436	6.78261	317.109	1.35	3.85	0.23	267	2.85185	197.778	5.86957	761.444
701128	0	42	1	0.7	1	0.5	0	0.05	0	Invasive ductal carcinoma	0	2	1	TA 6		yes	2.32	3.6	0.47	245	1.55172	105.603	4.93617	380.172	1.64	3.69	0.51	293	2.25	178.659	3.21569	659.25
742027	0	32	1	0.65	1	0.15	1	0.15	0	Invasive ductal carcinoma	0	2	1	AC-T 8		no	1.75	2.02	0.29	168	1.15429	96	6.03448	193.92	1.39	2.16	0.28	231	1.55396	166.187	4.96429	358.964
507375	0	37	1	0.7	1	0.5	0	0.05	1	Invasive breast cancer	0	/	unknow	TAC 4		no	1.55	3.17	0.22	229	2.04516	147.742	7.04545	468.342	1.67	1.42	0.56	243	0.850299	145.509	2.98214	206.623
526717	0	50	1	0.2	1	0.1	1	0.2	0	Invasive ductal carcinoma	0	2	1	TAC 6		no	1.38	3.3	0.35	219	2.3913	158.696	3.94286	523.696	1.19	3.24	0.44	240	2.72269	201.681	2.70455	653.445
560863	0	35	1	0.9	1	0.2	1	0.4	0	Invasive ductal carcinoma	0	2	1	TAC 6		no	1.99	2.89	0.47	333	1.45226	167.337	4.23404	483.603	1.69	2.92	0.9	228	1.72781	134.911	1.87778	393.941
567785	0	41	1	0.7	1	0.2	1	0.6	1	Invasive breast cancer	0	/	unknow	AT 6		yes	1.78	2.66	0.33	239	1.49438	134.27	5.39394	357.157	1.77	1.44	0.44	437	0.813559	246.893	4.02273	355.525
570710	1	51	1	0.8	1	0.35	1	0.25	0	Invasive ductal carcinoma	0	2	1	EC-T 7		no	2.49	3.59	0.38	174	1.44177	69.8795	6.55263	250.867	1.46	9.3	0.6	180	6.36986	123.288	2.43333	1146.58
573229	0	35	1	0.7	1	0.7	1	0.2	0	Invasive ductal carcinoma	0	2	1	TEC 6		yes	2.65	3.78	0.34	213	1.42642	80.3774	7.79412	303.826	1.02	3.63	0.39	220	3.55882	215.686	2.61538	782.941
573392	0	41	0	（-）	0	（-）	1	0.7	3	unknow	0	/	unknow	TEC 6		yes	1.55	3.44	0.26	300	2.21935	193.548	5.96154	665.806	1.06	2.19	0.54	375	2.06604	353.774	1.96296	774.764
573815	1	57	1	0.8	1	0.01	1	0.3	0	Invasive ductal carcinoma	0	2	1	EC-T 8		no	2.18	3.15	0.38	202	1.44495	92.6606	5.73684	291.881	1.59	6.9	0.38	275	4.33962	172.956	4.18421	1193.4
577350	1	55	0	（-）	0	（-）	1	0.4	0	Invasive ductal carcinoma	0	3	2	TE 8		no	1.58	6.42	0.55	318	4.06329	201.266	2.87273	1292.13	1.22	7.36	0.98	313	6.03279	256.557	1.2449	1888.26
583508	0	41	0	（-）	0	（-）	1	0.75	1	Invasive breast cancer	0	/	unknow	EC-T 4		no	2.17	8.98	0.48	313	4.13825	144.24	4.52083	1295.27	1.52	4.03	0.45	344	2.65132	226.316	3.37778	912.053
585090	1	58	1	0.7	1	0.7	1	0.3	0	Invasive ductal carcinoma	0	2	1	EC-T 6		no	2.65	4.23	0.47	208	1.59623	78.4906	5.6383	332.015	1.18	7.88	0.87	320	6.67797	271.186	1.35632	2136.95
587974	1	56	1	0.7	1	0.05	1	0.2	0	Invasive ductal carcinoma	0	3	2	TEC 6		no	3.24	4.7	0.57	187	1.45062	57.716	5.68421	271.265	2.2	3.75	0.51	196	1.70455	89.0909	4.31373	334.091
589574	0	44	1	0.05	1	0.2	1	0.7	0	Invasive ductal carcinoma	0	2	1	TE 6		no	1.84	2.95	0.35	160	1.60326	86.9565	5.25714	256.522	1.31	3.48	0.53	151	2.65649	115.267	2.4717	401.13
590672	0	43	0	（-）	0	（-）	1	0.4	0	Invasive ductal carcinoma	0	2	1	EC-T 8		no	2.48	3.95	0.55	208	1.59274	83.871	4.50909	331.29	1.64	2.8	0.43	200	1.70732	121.951	3.81395	341.463
591708	1	59	1	0.01	0	（-）	0	0.1	0	Invasive ductal carcinoma	0	2-3	2	TE 7		no	2.92	4.1	0.37	249	1.40411	85.274	7.89189	349.623	1.88	3.16	0.59	257	1.68085	136.702	3.18644	431.979
592927	0	43	1	0.1	1	0.2	0	0.05	0	Invasive ductal carcinoma	0	2	1	EC-T 8		no	2.81	4.48	0.38	227	1.59431	80.7829	7.39474	361.907	2.17	6.02	0.47	218	2.77419	100.461	4.61702	604.774
593772	1	55	0	（-）	0	（-）	1	0.8	1	Invasive breast cancer	0	/	unknow	EC-T 4		no	2.7	3.91	0.58	228	1.44815	84.4444	4.65517	330.178	1.39	4.94	1.43	183	3.55396	131.655	0.972028	650.374
597838	0	50	1	0.1	0	（-）	0	0.1	0	Invasive ductal carcinoma	0	2	1	EC-T 7		no	1.42	4.41	0.51	272	3.10563	191.549	2.78431	844.732	1.71	19.57	0.96	354	11.4444	207.018	1.78125	4051.33
603108	1	58	0	（-）	0	（-）	1	0.5	1	Invasive breast cancer	0	/	unknow	TE 6		yes	4.33	4.9	0.36	349	1.13164	80.6005	12.0278	394.942	3.3	4.34	0.66	427	1.31515	129.394	5	561.57
603591	0	44	0	0	0	0	1	0.6	0	Invasive ductal carcinoma	0	3	2	TEC 6		no	1.65	5.92	0.36	243	3.58788	147.273	4.58333	871.855	1.48	4.04	0.82	169	2.72973	114.189	1.80488	461.324
605087	1	61	0	（-）	0	（-）	1	0.4	1	Invasive breast cancer	0	/	unknow	TEC 7		no	2.83	7.4	0.59	213	2.61484	75.265	4.79661	556.961	1.46	6.76	0.55	247	4.63014	169.178	2.65455	1143.64
608272	1	53	1	0.7	0	（-）	1	0.3	0	Invasive ductal carcinoma	0	2	1	EC-T 8		yes	2.39	3.3	0.35	272	1.38075	113.808	6.82857	375.565	1.86	4.53	0.45	307	2.43548	165.054	4.13333	747.694
609929	0	49	1	0.05	1	0.01	1	0.25	0	Invasive ductal carcinoma	0	2	1	EC 4		no	2.78	2.78	0.41	420	1	151.079	6.78049	420	1.67	2.03	0.79	483	1.21557	289.222	2.11392	587.12
611663	1	59	1	0.8	1	0.8	1	0.4	0	Invasive ductal carcinoma	0	2-3	2	TE 4		no	2.05	5.64	0.46	177	2.75122	86.3415	4.45652	486.966	1.42	4.18	0.59	177	2.94366	124.648	2.40678	521.028
614376	0	50	0	（-）	1	0.05	1	0.2	1	Invasive breast cancer	0	/	unknow	TE 6		yes	0.85	5.01	0.44	262	5.89412	308.235	1.93182	1544.26	0.94	3.48	0.45	233	3.70213	247.872	2.08889	862.596
616373	0	44	1	0.7	1	0.05	1	0.3	3	unknow	0	/	unknow	TEC 6		yes	1.64	7.03	0.55	322	4.28659	196.341	2.98182	1380.28	1.15	7.22	0.8	277	6.27826	240.87	1.4375	1739.08
619721	0	47	0	（-）	0	（-）	1	0.7	1	Invasive breast cancer	0	/	unknow	TEC 6		no	2.58	2.26	0.46	335	0.875969	129.845	5.6087	293.45	1.87	4.72	0.85	378	2.52406	202.139	2.2	954.096
620499	0	38	1	0.9	0	（-）	1	0.2	1	Invasive breast cancer	0	/	unknow	TE 6		no	1.73	2.73	0.31	221	1.57803	127.746	5.58065	348.746	1.72	2.7	0.61	235	1.56977	136.628	2.81967	368.895
623088	1	52	0	（-）	0	（-）	1	0.8	3	unknow	0	/	unknow	TE 6		no	1.44	2.79	0.39	203	1.9375	140.972	3.69231	393.312	1.63	5.86	0.85	256	3.59509	157.055	1.91765	920.344
625753	0	42	1	0.95	1	0.95	0	0.1	1	Invasive breast cancer	0	/	unknow	EC-T 5		no	2.04	5.62	0.41	243	2.7549	119.118	4.97561	669.441	1.61	4.65	0.52	212	2.8882	131.677	3.09615	612.298
626590	0	39	0	（-）	0	（-）	1	0.5	1	Invasive breast cancer	0	/	unknow	TE 4		no	1.63	2.99	0.29	172	1.83436	105.521	5.62069	315.509	0.71	1.55	0.31	156	2.1831	219.718	2.29032	340.563
626808	0	46	1	0.3	1	0.8	1	0.2	0	Invasive ductal carcinoma	0	2	1	TEC 6		no	2.68	3.91	0.68	374	1.45896	139.552	3.94118	545.649	1.06	2.16	0.52	270	2.03774	254.717	2.03846	550.189
629637	0	34	0	（-）	0	（-）	1	0.2	1	Invasive breast cancer	0	3	2	TE 6		no	2	4.6	0.41	273	2.3	136.5	4.87805	627.9	1.65	6.62	0.73	363	4.01212	220	2.26027	1456.4
629877	1	69	0	（-）	0	（-）	1	0.5	0	Invasive ductal carcinoma	0	3	2	TE 6		no	2.27	2.76	1.62	272	1.21586	119.824	1.40123	330.714	2.1	3.54	1.67	311	1.68571	148.095	1.25749	524.257
631498	0	46	1	0.8	0	（-）	1	0.4	0	Invasive ductal carcinoma	0	2	1	TEC 6		no	2.2	7.64	0.45	261	3.47273	118.636	4.88889	906.382	1.14	3.8	0.45	243	3.33333	213.158	2.53333	810
635443	0	37	1	0.1	1	0.01	1	0.15	0	Invasive ductal carcinoma	0	2	1	TEC 6		no	2.18	3.14	0.34	233	1.44037	106.881	6.41176	335.606	1.51	5.03	0.87	307	3.33113	203.311	1.73563	1022.66
638026	0	47	1	0.9	1	0.9	1	0.4	0	Invasive ductal carcinoma	0	2-3	2	TEC 5		no	1.68	7.07	0.46	477	4.20833	283.929	3.65217	2007.38	0.95	7.29	0.61	475	7.67368	500	1.55738	3645
638166	0	46	1	0.3	0	（-）	0	0.03	0	Invasive ductal carcinoma	0	2	1	TEC 6		no	2.05	3.54	0.45	210	1.72683	102.439	4.55556	362.634	1	1.8	0.59	269	1.8	269	1.69492	484.2
638337	0	40	1	0.4	1	0.3	0	0.1	0	Invasive ductal carcinoma	0	2	1	TEC 4		no	3.24	3.55	0.45	293	1.09568	90.4321	7.2	321.034	1.66	13.68	0.55	321	8.24096	193.373	3.01818	2645.35
638373	0	43	1	0.8	1	0.2	0	0.08	0	Invasive ductal carcinoma	0	2	1	TEC 4		no	2.13	6.1	0.63	259	2.86385	121.596	3.38095	741.737	1.92	4.61	1.27	297	2.40104	154.688	1.51181	713.109
640654	1	56	0	（-）	0	（-）	0	0.1	0	Invasive ductal carcinoma	0	2	1	TE/6		no	2.84	2.62	0.34	258	0.922535	90.8451	8.35294	238.014	2.34	2.69	0.42	267	1.14957	114.103	5.57143	306.936
640772	1	56	1	0.2	0	（-）	0	0.1	1	Invasive breast cancer	0	/	unknow	TE/4		no	3.58	4.82	0.65	309	1.34637	86.3128	5.50769	416.028	2.15	4.49	0.85	382	2.08837	177.674	2.52941	797.758
641849	0	46	1	0.3	1	0.6	1	0.2	0	Invasive ductal carcinoma	0	2	1	TEC/7		yes	2.32	4.94	0.46	269	2.12931	115.948	5.04348	572.784	1.34	3.82	0.52	291	2.85075	217.164	2.57692	829.567
642461	1	56	0	（-）	0	（-）	1	0.5	0	Invasive ductal carcinoma	0	2	1	EC-T/8		yes	2.01	3.83	0.4	244	1.90547	121.393	5.025	464.935	1.28	4.31	0.53	287	3.36719	224.219	2.41509	966.383
642633	0	46	0	（-）	0	（-）	1	0.6	0	Invasive ductal carcinoma	0	3	2	E-TC/8		yes	2.09	3.01	0.3	297	1.44019	142.105	6.96667	427.737	1.54	5.7	0.58	331	3.7013	214.935	2.65517	1225.13
643625	0	31	1	0.2	1	0.1	1	0.2	0	Invasive ductal carcinoma	0	2	1	EC-T/8		no	0.92	3.84	0.33	258	4.17391	280.435	2.78788	1076.87	0.66	2.94	0.33	290	4.45455	439.394	2	1291.82
647225	0	45	1	0.7	1	0.9	0	0.1	0	Invasive ductal carcinoma	0	2	1	EC-T/8		yes	1.92	3.27	0.25	264	1.70312	137.5	7.68	449.625	1.72	2.47	0.28	257	1.43605	149.419	6.14286	369.064
647276	1	60	1	0.8	1	0.05	0	0.1	0	Invasive ductal carcinoma	0	2	1	TEC/4		yes	3.34	4	0.64	302	1.1976	90.4192	5.21875	361.677	1.54	3.91	0.63	360	2.53896	233.766	2.44444	914.026
649652	0	44	1	0.5	1	0.1	1	0.5	1	Invasive breast cancer	0	/	unknow	TEC/6		yes	1.36	5.17	0.37	283	3.80147	208.088	3.67568	1075.82	1.15	2.86	0.51	227	2.48696	197.391	2.2549	564.539
649861	0	48	1	0.8	1	0.05	1	0.7	0	Invasive ductal carcinoma	0	2	1	TEC/4		no	1.58	6.53	0.27	221	4.13291	139.873	5.85185	913.373	1.22	7.4	0.42	216	6.06557	177.049	2.90476	1310.16
650957	1	52	1	0.95	1	0.1	1	0.3	0	Invasive ductal carcinoma	0	2	1	TEC/4		no	2.25	3.79	0.4	259	1.68444	115.111	5.625	436.271	1.57	5.51	0.6	291	3.50955	185.35	2.61667	1021.28
651001	1	52	1	0.2	1	0.05	1	0.4	0	Invasive ductal carcinoma	0	2	1	TEC/4		yes	1.8	6.11	0.55	296	3.39444	164.444	3.27273	1004.76	1.25	9.08	0.8	257	7.264	205.6	1.5625	1866.85
651510	0	34	0	（-）	0	（-）	1	0.8	1	Invasive breast cancer	0	/	unknow	TEC/4		yes	0.89	2.51	0.37	213	2.82022	239.326	2.40541	600.708	1.17	5.7	1.04	280	4.87179	239.316	1.125	1364.1
651514	0	38	1	0.9	1	0.8	1	0.3	0	Invasive ductal carcinoma	0	2	1	EC-T/6		no	2.36	4.12	0.54	275	1.74576	116.525	4.37037	480.085	1.11	9.23	1.48	296	8.31532	266.667	0.75	2461.33
653383	1	53	0	（-）	0	（-）	1	0.5	0	Invasive ductal carcinoma	0	2	1	EC-T/4		no	0.92	5.11	0.29	284	5.55435	308.696	3.17241	1577.43	0.88	7.02	0.64	233	7.97727	264.773	1.375	1858.7
653818	1	52	1	0.9	1	0.15	1	0.15	0	Invasive ductal carcinoma	0	2	1	TEC/4		no	1.79	4.08	0.31	251	2.27933	140.223	5.77419	572.112	1.27	3.29	0.33	356	2.59055	280.315	3.84848	922.236
655516	1	53	1	0.3	0	（-）	1	0.2	0	Invasive ductal carcinoma	0	2	1	EC-T/5		no	1.79	3.57	0.23	288	1.99441	160.894	7.78261	574.391	0.47	3.46	0.31	207	7.3617	440.426	1.51613	1523.87
656173	0	46	0	（-）	0	（-）	1	0.35	1	Invasive breast cancer	0	/	unknow	TEC/4		yes	1.61	4.06	0.45	277	2.52174	172.05	3.57778	698.522	0.73	3.46	0.83	239	4.73973	327.397	0.879518	1132.79
656609	0	43	0	（-）	0	（-）	1	0.7	0	Invasive ductal carcinoma	0	2	1	TEC/6		no	2	6.52	0.41	226	3.26	113	4.87805	736.76	1.4	2.33	0.75	212	1.66429	151.429	1.86667	352.829
658232	0	46	1	0.6	1	0.6	0	0.1	1	Invasive breast cancer	0	/	unknow	TEC/4		yes	2.23	6.06	0.65	253	2.71749	113.453	3.43077	687.525	1.14	3.24	0.66	238	2.84211	208.772	1.72727	676.421
658245	0	49	1	0.05	1	0.5	1	0.25	0	Invasive ductal carcinoma	0	2	1	EC-T/8		no	2.46	4.06	0.62	253	1.65041	102.846	3.96774	417.553	1.34	4.17	0.46	212	3.11194	158.209	2.91304	659.731
658473	0	46	1	0.8	1	0.9	0	0.05	0	Invasive ductal carcinoma	0	2	1	TEC/6		no	0.5	7.23	0.41	332	14.46	664	1.21951	4800.72	2.31	5.12	0.81	337	2.21645	145.887	2.85185	746.944
658490	0	48	0	（-）	0	（-）	1	0.5	1	Invasive breast cancer	0	/	unknow	TEC/6		yes	1.31	3.1	0.33	274	2.36641	209.16	3.9697	648.397	1.09	1.99	0.19	421	1.82569	386.239	5.73684	768.615
660921	0	49	0	（-）	1	0.2	1	0.6	0	Invasive ductal carcinoma	0	3	2	EC-T/7		no	1	3.93	0.38	381	3.93	381	2.63158	1497.33	1.15	3.74	0.31	270	3.25217	234.783	3.70968	878.087
660966	0	44	1	0.3	1	0.6	0	0.05	1	Invasive breast cancer	0	/	unknow	TE/6		no	2.64	4.75	0.44	194	1.79924	73.4848	6	349.053	1.49	4.39	0.57	233	2.94631	156.376	2.61404	686.49
660980	1	63	1	0.7	0	（-）	0	0.1	0	Invasive ductal carcinoma	0	2	1	EC-T/8		no	2.64	5.07	0.63	294	1.92045	111.364	4.19048	564.614	2.06	1.56	1.12	290	0.757282	140.777	1.83929	219.612
662900	1	58	0	（-）	0	（-）	1	0.6	1	Invasive breast cancer	0	/	unknow	TE 4		yes	3.8	5.38	0.61	300	1.41579	78.9474	6.22951	424.737	2.03	5.43	0.86	322	2.67488	158.621	2.36047	861.31
663092	0	33	0	（-）	0	（-）	1	0.4	0	Invasive ductal carcinoma	0	/	unknow	TEC 4		yes	1.93	3.65	0.49	221	1.89119	114.508	3.93878	417.953	0.92	3.77	0.83	253	4.09783	275	1.10843	1036.75
664064	0	38	1	0.8	1	0.1	1	0.3	0	Invasive ductal carcinoma	0	2	1	TE 4		no	2.55	2.59	0.31	314	1.01569	123.137	8.22581	318.925	1.22	5.16	0.6	363	4.22951	297.541	2.03333	1535.31
664091	1	57	1	0.4	1	0.01	1	0.5	0	Invasive ductal carcinoma	0	2	1	TEC 4		yes	1.91	6.73	0.37	222	3.52356	116.23	5.16216	782.23	1.67	6.68	0.73	266	4	159.281	2.28767	1064
664525	0	47	1	0.8	1	0.05	0	0.1	0	Invasive ductal carcinoma	0	2	1	TE 4		no	2.58	4.79	0.51	265	1.85659	102.713	5.05882	491.996	1.45	7	0.59	255	4.82759	175.862	2.45763	1231.03
665353	0	39	1	0.6	1	0.9	0	0.05	0	Invasive ductal carcinoma	0	1	0	EC-T 8		no	3.38	6.08	0.46	174	1.79882	51.4793	7.34783	312.994	1.29	5.98	0.39	187	4.63566	144.961	3.30769	866.868
666434	1	59	0	（-）	0	（-）	1	0.4	1	Invasive breast cancer	0	/	unknow	TE 4		yes	2.54	5.78	0.62	241	2.27559	94.8819	4.09677	548.417	2.18	7.07	0.82	357	3.24312	163.761	2.65854	1157.79
666468	0	33	1	0.6	1	0.2	1	0.8	0	Invasive ductal carcinoma	0	2	1	TE 4		no	2.89	5.48	0.48	297	1.89619	102.768	6.02083	563.17	2.14	4.26	0.9	301	1.99065	140.654	2.37778	599.187
666690	0	41	1	0.7	1	0.01	1	0.2	0	Invasive ductal carcinoma	0	2	1	TEC 6		no	2.22	3.85	0.28	246	1.73423	110.811	7.92857	426.622	1.09	3.05	0.72	349	2.79817	320.183	1.51389	976.56
666722	1	56	1	0.95	1	0.95	0	0.08	0	Invasive ductal carcinoma	0	2	1	TE 4		yes	1.75	2	0.4	308	1.14286	176	4.375	352	1.4	4.22	0.83	423	3.01429	302.143	1.68675	1275.04
668812	0	35	1	0.7	1	0.8	1	0.6	0	Invasive ductal carcinoma	0	2	1	TE 4		no	2.09	4.92	0.5	207	2.35407	99.0431	4.18	487.292	0.78	8.25	0.64	231	10.5769	296.154	1.21875	2443.27
668931	0	44	1	0.7	1	0.7	0	0.1	1	Invasive breast cancer	0	/	unknow	TE 4		no	2.43	5.2	0.62	297	2.13992	122.222	3.91935	635.556	1.35	4.53	0.57	274	3.35556	202.963	2.36842	919.422
669022	0	49	1	0.8	1	0.8	1	0.6	0	Invasive ductal carcinoma	0	2	1	EC-T 8		no	1.36	1.4	1.07	267	1.02941	196.324	1.27103	274.853	1.25	2.31	0.6	281	1.848	224.8	2.08333	519.288
670405	1	59	1	0.95	1	0.4	1	0.2	0	Invasive ductal carcinoma	0	2	1	EC-T 8		no	1.73	4.14	0.4	290	2.39306	167.63	4.325	693.988	0.97	2.84	0.4	266	2.92784	274.227	2.425	778.804
670615	1	51	1	0.05	0	（-）	1	0.2	1	Invasive breast cancer	0	/	unknow	TE 4		yes	2.45	3.51	0.33	216	1.43265	88.1633	7.42424	309.453	1.8	3.81	0.85	292	2.11667	162.222	2.11765	618.067
670721	1	65	0	（-）	0	（-）	1	0.2	0	Invasive ductal carcinoma	0	/	unknow	EC-T 8		yes	1.98	4.96	0.42	256	2.50505	129.293	4.71429	641.293	1.26	4	0.46	281	3.1746	223.016	2.73913	892.063
670853	0	42	1	0.8	1	0.9	0	0.05	0	Invasive ductal carcinoma	0	1	0	TE 4		no	2.28	3.78	0.65	361	1.65789	158.333	3.50769	598.5	1.97	3.09	0.7	421	1.56853	213.706	2.81429	660.35
670938	1	58	1	0.9	1	0.7	0	0.1	0	Invasive ductal carcinoma	0	2	1	TE 4		no	2.08	3.68	0.55	275	1.76923	132.212	3.78182	486.538	1.95	3.12	0.4	310	1.6	158.974	4.875	496
671683	1	54	1	0.9	1	0.6	0	0.1	0	Invasive ductal carcinoma	0	2	1	TEC 6		no	2.83	5.13	0.4	229	1.81272	80.9187	7.075	415.113	2.17	3.06	0.42	199	1.41014	91.7051	5.16667	280.618
671724	1	62	0	（-）	0	（-）	1	0.4	1	Invasive breast cancer	0	/	unknow	TE 4		yes	1.66	4.17	0.44	243	2.51205	146.386	3.77273	610.428	1.61	6.28	0.83	359	3.90062	222.981	1.93976	1400.32
671755	0	41	0	（-）	0	（-）	1	0.25	0	Invasive ductal carcinoma	0	2	1	TE 4		no	1.77	4.89	0.74	270	2.76271	152.542	2.39189	745.932	1.31	4.8	0.89	252	3.66412	192.366	1.47191	923.359
671862	1	64	0	（-）	0	（-）	1	0.6	0	Invasive ductal carcinoma	0	2	1	TE 4		yes	3.2	5.11	0.6	269	1.59688	84.0625	5.33333	429.559	1.79	2.72	0.53	320	1.51955	178.771	3.37736	486.257
671907	0	42	1	0.8	1	0.6	0	0.05	1	Invasive breast cancer	0	/	unknow	TE 4		yes	2.51	2.39	0.48	208	0.952191	82.8685	5.22917	198.056	1.88	2.78	0.51	240	1.47872	127.66	3.68627	354.894
673831	1	58	0	（-）	0	（-）	1	0.25	0	Invasive ductal carcinoma	0	/	unknow	TE 4		no	3.18	3.74	0.53	297	1.1761	93.3962	6	349.302	2.12	4.57	0.69	271	2.15566	127.83	3.07246	584.184
674464	1	58	1	0.8	1	0.4	0	0.05	0	Invasive ductal carcinoma	0	1	0	TE 4		no	1.95	2.36	0.3	148	1.21026	75.8974	6.5	179.118	1.57	6.73	0.51	384	4.28662	244.586	3.07843	1646.06
676597	1	61	1	0.8	0	0.3	1	0.3	0	Invasive ductal carcinoma	0	2	1	TE 4		no	1.34	4.24	0.43	332	3.16418	247.761	3.11628	1050.51	0.61	2.64	0.53	410	4.32787	672.131	1.15094	1774.43
676930	0	39	1	0.05	1	0.05	1	0.7	1	Invasive breast cancer	0	/	unknow	TE 6		yes	2.01	4.34	0.41	250	2.1592	124.378	4.90244	539.801	1.46	4.11	0.45	344	2.81507	235.616	3.24444	968.384
676984	1	64	1	0.8	1	0.05	0	0.05	0	Invasive ductal carcinoma	0	2	1	TEC 6		no	1.84	3.18	0.28	283	1.72826	153.804	6.57143	489.098	0.74	9.24	0.62	255	12.4865	344.595	1.19355	3184.05
680120	0	40	1	0.7	0	-	0	0.05	2	poorly differentiated adenocarcinoma	0	/	unknow	TEC 6		no	1.92	3.29	0.41	246	1.71354	128.125	4.68293	421.531	1.68	2.71	0.39	276	1.6131	164.286	4.30769	445.214
680329	1	60	0	（-）	0	（-）	1	0.7	1	Invasive breast cancer	0	/	unknow	TE 4		yes	1.67	2.91	0.44	288	1.74251	172.455	3.79545	501.844	1.28	2.81	0.64	300	2.19531	234.375	2	658.594
680543	1	53	0	（-）	0	（-）	0	0.08	0	Invasive ductal carcinoma	0	2	1	EC-T 8		no	1.71	4.44	0.34	400	2.59649	233.918	5.02941	1038.6	1	5.62	0.38	370	5.62	370	2.63158	2079.4
680552	0	44	0	（-）	0	（-）	1	0.4	0	Invasive ductal carcinoma	0	2	1	EC-T 8		no	1.44	4.13	0.48	276	2.86806	191.667	3	791.583	1.18	3.05	0.53	250	2.58475	211.864	2.22642	646.186
680715	0	45	0	（-）	0	（-）	1	0.4	0	Invasive ductal carcinoma	0	3	2	TE 4		no	2.41	4.2	0.36	282	1.74274	117.012	6.69444	491.452	2.08	4.05	0.66	423	1.94712	203.365	3.15152	823.63
681878	0	48	0	（-）	0	（-）	1	0.7	0	Invasive ductal carcinoma	0	2	1	EC-T 8		yes	3.04	3.24	0.66	388	1.06579	127.632	4.60606	413.526	2.53	3.7	0.69	371	1.46245	146.64	3.66667	542.569
682279	0	46	1	0.6	0	-	1	0.7	2	Formation of squamous cell carcinoma	0	/	unknow	TE 5		yes	1.24	4.52	0.57	277	3.64516	223.387	2.17544	1009.71	1.81	5.61	0.74	410	3.09945	226.519	2.44595	1270.77
682530	1	58	1	0.8	0	（-）	0	0.1	0	Invasive ductal carcinoma	0	/	unknow	TEC 6		no	1.55	3.27	0.33	219	2.10968	141.29	4.69697	462.019	1.34	2.91	0.43	239	2.17164	178.358	3.11628	519.022
682547	0	46	0	（-）	0	（-）	1	0.15	0	Invasive ductal carcinoma	0	1	0	EC-T 8		no	2.42	2.88	0.24	226	1.19008	93.3884	10.0833	268.959	1.5	2.34	0.3	229	1.56	152.667	5	357.24
682958	0	27	0	（-）	0	（-）	1	0.8	1	Invasive breast cancer	0	/	unknow	TEC 6		no	2.07	2.92	0.52	244	1.41063	117.874	3.98077	344.193	1.08	2.92	0.93	203	2.7037	187.963	1.16129	548.852
683418	0	44	1	0.4	1	0.4	1	0.5	0	Invasive ductal carcinoma	0	2	1	EC-T 7		yes	3.35	4.02	0.49	310	1.2	92.5373	6.83673	372	2.14	3.64	0.84	353	1.70093	164.953	2.54762	600.43
685225	0	42	1	0.7	1	0.8	1	0.2	0	Invasive ductal carcinoma	0	2	1	TE 4		no	1.03	3.65	0.3	199	3.54369	193.204	3.43333	705.194	1.41	5.03	0.39	255	3.56738	180.851	3.61538	909.681
688192	1	63	1	0.7	1	0.3	0	0.1	0	Invasive ductal carcinoma	0	2	1	EC-T 8		yes	1.94	3.6	0.19	237	1.85567	122.165	10.2105	439.794	1.4	3.16	0.4	284	2.25714	202.857	3.5	641.029
688202	0	50	0	（-）	0	（-）	1	0.7	1	Invasive breast cancer	0	/	unknow	EC-T 8		yes	2.55	4.11	0.47	156	1.61176	61.1765	5.42553	251.435	1.33	3.1	0.97	320	2.33083	240.602	1.37113	745.865
688223	1	64	1	0.8	0	（-）	1	0.15	0	Invasive ductal carcinoma	0	2-3	2	TEC 6		no	2.04	6.54	0.56	282	3.20588	138.235	3.64286	904.059	1.6	7.56	1.12	344	4.725	215	1.42857	1625.4
688243	1	51	1	0.9	1	0.7	1	0.2	0	Invasive ductal carcinoma	0	2	1	EC-T 5		no	1.64	5.09	0.64	303	3.10366	184.756	2.5625	940.409	1.18	1.33	1.18	462	1.12712	391.525	1	520.729
689273	1	52	0	（-）	0	（-）	1	0.4	0	Invasive ductal carcinoma	0	3	2	TE 4		no	3.67	4.42	0.43	294	1.20436	80.109	8.53488	354.082	1.93	5.35	0.56	361	2.77202	187.047	3.44643	1000.7
690227	1	57	1	0.7	0	（-）	0	0.1	0	Invasive ductal carcinoma	0	2	1	TE 7		no	2.64	4.25	0.3	201	1.60985	76.1364	8.8	323.58	1.19	2.81	0.46	335	2.36134	281.513	2.58696	791.05
690270	0	39	1	0.4	1	0.1	1	0.35	1	Invasive breast cancer	0	/	unknow	EC-T 8		no	1.64	3.13	0.34	248	1.90854	151.22	4.82353	473.317	0.99	3.13	0.29	348	3.16162	351.515	3.41379	1100.24
690489	1	55	0	（-）	0	（-）	1	0.15	0	Invasive ductal carcinoma	0	2	1	TEC 6		no	2.12	3.34	0.35	279	1.57547	131.604	6.05714	439.557	1.3	2.67	0.52	379	2.05385	291.538	2.5	778.408
690515	0	46	1	0.4	1	0.6	0	0.05	0	Invasive ductal carcinoma	0	2	1	EC-T 8		yes	3.07	5.25	0.74	283	1.7101	92.1824	4.14865	483.958	2.44	3.44	0.65	271	1.40984	111.066	3.75385	382.066
690548	1	56	0	（-）	1	0.01	1	0.4	0	Invasive ductal carcinoma	0	/	unknow	EC-T 8		yes	2.56	3.7	0.4	239	1.44531	93.3594	6.4	345.43	2.32	6.28	0.52	226	2.7069	97.4138	4.46154	611.759
690667	0	42	0	（-）	0	（-）	1	0.4	0	Invasive ductal carcinoma	0	2-3	2	TEC 6		yes	0.8	2.02	0.44	209	2.525	261.25	1.81818	527.725	0.69	4.39	1.24	266	6.36232	385.507	0.556452	1692.38
690693	0	48	1	0.6	0	（-）	1	0.2	1	Invasive breast cancer	0	/	unknow	TE 4		yes	1.43	6.7	0.44	200	4.68531	139.86	3.25	937.063	1.64	4.2	0.48	312	2.56098	190.244	3.41667	799.024
691000	1	58	0	（-）	0	（-）	0	0.03	1	Invasive breast cancer	0	/	unknow	EC-T 8		yes	1.78	3.16	0.45	288	1.77528	161.798	3.95556	511.281	1.17	2.28	0.6	384	1.94872	328.205	1.95	748.308
693207	0	38	1	0.7	1	0.2	1	0.15	0	Invasive ductal carcinoma	0	2	1	TEC 6		no	2.42	3.26	0.57	186	1.34711	76.8595	4.24561	250.562	1.45	3.6	0.68	187	2.48276	128.966	2.13235	464.276
693357	0	28	1	0.9	1	0.6	1	0.3	0	Invasive ductal carcinoma	0	2	1	TEC 6		yes	2.37	3.62	0.48	190	1.52743	80.1688	4.9375	290.211	1.91	3.08	0.75	279	1.61257	146.073	2.54667	449.906
694008	0	29	1	0.8	1	0.6	1	0.2	0	Invasive ductal carcinoma	0	2	1	EC-T 8		no	1.74	4	0.31	237	2.29885	136.207	5.6129	544.828	0.98	2.63	0.33	281	2.68367	286.735	2.9697	754.112
694246	0	40	1	0.7	1	0.8	0	0.1	0	Invasive ductal carcinoma	0	2	1	TE 4		no	1.98	3.16	0.29	304	1.59596	153.535	6.82759	485.172	1.58	4.69	0.35	186	2.96835	117.722	4.51429	552.114
694469	1	72	1	0.95	1	0.65	0	0.08	1	Invasive breast cancer	0	/	unknow	TE 8		yes	2.2	3.53	0.28	255	1.60455	115.909	7.85714	409.159	1.38	3.79	0.45	316	2.74638	228.986	3.06667	867.855
694517	0	46	1	0.05	1	0.7	1	0.3	0	Invasive ductal carcinoma	0	2	1	TE 4		no	1.77	3.05	0.31	190	1.72316	107.345	5.70968	327.401	0.8	3.98	0.79	275	4.975	343.75	1.01266	1368.12
694776	0	43	1	0.8	1	0.9	0	0.05	0	Invasive ductal carcinoma	0	2	1	EC-T 8		yes	1.44	2.55	0.42	207	1.77083	143.75	3.42857	366.562	1.02	7.1	0.69	309	6.96078	302.941	1.47826	2150.88
694813	0	47	1	0.9	0	（-）	1	0.15	0	Invasive ductal carcinoma	0	2	1	TE 4		no	3.72	4.4	0.65	338	1.1828	90.8602	5.72308	399.785	2.68	5.23	0.71	352	1.95149	131.343	3.77465	686.925
695227	0	49	1	0.9	1	0.9	0	0.05	0	Invasive ductal carcinoma	0	2	1	TE 4		yes	1.81	3.81	0.33	223	2.10497	123.204	5.48485	469.409	1.31	4.27	0.33	312	3.25954	238.168	3.9697	1016.98
695411	0	42	1	0.8	1	0.9	0	0.05	0	Invasive ductal carcinoma	0	2	1	TE 4		yes	1.53	2.95	0.37	266	1.9281	173.856	4.13514	512.876	0.92	1.86	0.52	301	2.02174	327.174	1.76923	608.543
695484	0	43	0	（-）	0	（-）	1	0.4	0	Invasive ductal carcinoma	0	3	2	TEC 6		yes	1.84	2.11	0.39	256	1.14674	139.13	4.71795	293.565	1.7	5.84	0.39	207	3.43529	121.765	4.35897	711.106
696134	1	56	1	0.9	1	0.6	0	0.03	0	Invasive ductal carcinoma	0	2	1	TEC 6		no	3.52	4.2	0.62	309	1.19318	87.7841	5.67742	368.693	2.12	1.55	1.06	307	0.731132	144.811	2	224.458
697805	1	57	1	0.8	1	0.7	1	0.2	1	Invasive breast cancer	0	/	unknow	TEC 6		yes	2.41	4.74	0.42	227	1.9668	94.1909	5.7381	446.465	1.71	7.03	0.64	351	4.11111	205.263	2.67188	1443
698047	1	62	1	0.9	1	0.3	0	0.1	0	Invasive ductal carcinoma	0	2	1	TE 4		no	1.95	3.33	0.22	120	1.70769	61.5385	8.86364	204.923	1.76	4.25	0.52	215	2.41477	122.159	3.38462	519.176
698185	1	72	0	（-）	0	（-）	1	0.35	0	Invasive ductal carcinoma	0	2	1	TE 4		yes	2.05	3.59	0.35	425	1.75122	207.317	5.85714	744.268	1.54	3.05	0.78	293	1.98052	190.26	1.97436	580.292
698231	1	56	1	0.9	1	0.01	0	0.08	0	Invasive ductal carcinoma	0	2	1	TE 4		no	1.29	3.56	0.15	177	2.75969	137.209	8.6	488.465	0.92	4.5	0.32	244	4.8913	265.217	2.875	1193.48
698913	1	58	1	0.8	1	0.3	0	0.05	0	Invasive ductal carcinoma	0	2	1	TEC 6		no	2.55	4.1	0.51	372	1.60784	145.882	5	598.118	1.68	3.32	0.65	369	1.97619	219.643	2.58462	729.214
699082	0	26	1	0.7	1	0.9	0	0.08	0	Invasive ductal carcinoma	0	2	1	EC-T 8		no	1.74	3.55	0.31	197	2.04023	113.218	5.6129	401.925	1.16	4.37	0.36	260	3.76724	224.138	3.22222	979.483
699159	1	54	1	0.7	1	0.3	1	0.6	0	Invasive ductal carcinoma	0	2	1	TEC 4		no	0.97	6.33	0.53	229	6.52577	236.082	1.83019	1494.4	1.32	3.95	0.53	302	2.99242	228.788	2.49057	903.712
700650	0	47	1	0.7	0	（-）	1	0.5	0	Invasive ductal carcinoma	0	2	1	TE 6		yes	2.36	3.06	0.33	260	1.29661	110.169	7.15152	337.119	1.35	2.47	0.44	396	1.82963	293.333	3.06818	724.533
701564	1	62	0	（-）	0	（-）	1	0.7	1	Invasive breast cancer	0	/	unknow	EC-T 8		yes	2.55	4.67	0.33	276	1.83137	108.235	7.72727	505.459	1.71	3.44	0.49	287	2.0117	167.836	3.4898	577.357
701625	0	41	0	（-）	0	（-）	1	0.3	1	Invasive breast cancer	0	/	unknow	TEC 6		yes	2.43	5.11	0.56	313	2.10288	128.807	4.33929	658.202	1.28	5.1	0.77	375	3.98438	292.969	1.66234	1494.14
702987	1	62	1	0.95	1	0.1	0	0.1	0	Invasive ductal carcinoma	0	2	1	TE 4		no	2.71	4.84	0.36	166	1.78598	61.2546	7.52778	296.472	1.63	6.43	0.51	261	3.94479	160.123	3.19608	1029.59
704077	0	42	1	0.6	0	（-）	1	0.3	1	Invasive breast cancer	0	/	unknow	TEC 5		yes	1.27	4.96	0.41	282	3.90551	222.047	3.09756	1101.35	1.05	2.54	0.53	345	2.41905	328.571	1.98113	834.571
704121	0	43	1	0.9	1	0.6	0	0.1	0	Invasive ductal carcinoma	0	2	1	TE 4		no	2.77	5.43	0.29	257	1.96029	92.7798	9.55172	503.794	1.55	6.25	0.89	358	4.03226	230.968	1.74157	1443.55
704207	1	58	0	（-）	0	（-）	1	0.8	1	Invasive breast cancer	0	/	unknow	EC-T 8		yes	1.28	3.52	0.4	205	2.75	160.156	3.2	563.75	1.31	5.07	0.44	265	3.87023	202.29	2.97727	1025.61
704311	0	48	1	0.6	1	0.4	0	0.1	0	Invasive ductal carcinoma	0	2	1	TEC 6		no	2.25	4.73	0.43	287	2.10222	127.556	5.23256	603.338	1.57	3.43	0.37	296	2.18471	188.535	4.24324	646.675
704322	0	44	0	（-）	0	（-）	1	0.7	0	Invasive ductal carcinoma	0	3	2	EC-T 8		no	1.73	6	0.52	280	3.46821	161.85	3.32692	971.098	1.26	2.05	0.09	153	1.62698	121.429	14	248.929
704569	1	58	1	0.05	0	（-）	1	0.15	1	Invasive breast cancer	0	/	unknow	TEC 6		yes	1.36	2.77	0.23	177	2.03676	130.147	5.91304	360.507	0.77	2.14	0.42	222	2.77922	288.312	1.83333	616.987
704612	1	51	0	-	0	-	1	0.2	1	Invasive breast cancer	0	/	unknow	EC-T 8		no	2.41	2.53	0.39	248	1.04979	102.905	6.17949	260.349	1.58	4.1	1.4	198	2.59494	125.316	1.12857	513.797
704840	0	41	1	0.1	1	0.15	0	0.05	1	Invasive breast cancer	0	/	unknow	TEC 6		yes	2.22	4.36	0.33	417	1.96396	187.838	6.72727	818.973	2.3	5.76	1	448	2.50435	194.783	2.3	1121.95
704850	0	48	1	0.6	1	0.1	1	0.3	0	Invasive ductal carcinoma	0	2	1	TEC 6		no	1.64	3.66	0.32	255	2.23171	155.488	5.125	569.085	1.73	2.91	0.52	273	1.68208	157.803	3.32692	459.208
705010	1	54	1	0.95	0	（-）	1	0.15	0	Invasive ductal carcinoma	0	2	1	EC-T 8		no	2.64	1.78	0.2	250	0.674242	94.697	13.2	168.561	1.77	1.31	0.31	250	0.740113	141.243	5.70968	185.028
706185	1	52	0	（-）	0	（-）	1	0.65	0	Invasive ductal carcinoma	0	3	2	EC-T 8		no	1.55	3.45	0.32	155	2.22581	100	4.84375	345	1.07	5.04	0.46	229	4.71028	214.019	2.32609	1078.65
706556	0	44	1	0.8	1	0.7	0	0.1	0	Invasive ductal carcinoma	0	2	1	TEC 6		no	1.61	3.04	0.36	237	1.8882	147.205	4.47222	447.503	0.96	2.54	0.28	210	2.64583	218.75	3.42857	555.625
706612	1	66	1	0.7	0	（-）	0	0.05	1	Invasive breast cancer	0	/	unknow	EC-T 8		yes	1.93	2.75	0.25	242	1.42487	125.389	7.72	344.819	1.2	4.35	0.44	263	3.625	219.167	2.72727	953.375
706739	0	40	1	0.7	1	0.1	1	0.3	0	Invasive ductal carcinoma	0	2	1	EC-T 8		yes	1.63	3.74	0.39	240	2.29448	147.239	4.17949	550.675	1.15	1.44	0.34	261	1.25217	226.957	3.38235	326.817
706793	1	56	1	0.8	0	（-）	1	0.25	1	Invasive breast cancer	0	/	unknow	EC-T 8		yes	1.66	3.75	0.31	281	2.25904	169.277	5.35484	634.789	1.21	4.03	0.79	370	3.33058	305.785	1.53165	1232.31
706922	1	59	0	（-）	0	（-）	1	0.7	1	Invasive breast cancer	0	/	unknow	EC-T 8		yes	1.46	3.75	0.76	228	2.56849	156.164	1.92105	585.616	1.51	5.61	0.65	296	3.71523	196.026	2.32308	1099.71
708410	1	69	1	0.8	1	0.6	1	0.2	0	Invasive ductal carcinoma	0	1	0	EC-T 8		no	1.67	3.54	0.53	189	2.11976	113.174	3.15094	400.635	1.22	2.74	0.68	231	2.2459	189.344	1.79412	518.803
708452	1	58	1	0.9	1	0.1	0	0.1	1	Invasive breast cancer	0	/	unknow	TEC 6		no	2.13	4.84	0.4	338	2.2723	158.685	5.325	768.038	1.33	2.27	0.94	441	1.70677	331.579	1.41489	752.684
708643	0	37	1	0.9	1	0.9	0	0.08	0	Invasive ductal carcinoma	0	2	1	TE 6		no	1.53	4.23	0.32	216	2.76471	141.176	4.78125	597.176	1.74	4.19	0.68	331	2.40805	190.23	2.55882	797.063
708764	1	60	0	（-）	0	（-）	0	0.05	1	Invasive breast cancer	0	/	unknow	EC-T 8		yes	2.07	1.72	0.3	179	0.830918	86.4734	6.9	148.734	1.3	2.53	0.53	351	1.94615	270	2.45283	683.1
708786	0	49	0	（-）	0	（-）	1	0.25	1	Invasive breast cancer	0	/	unknow	TEC 6		yes	1.65	1.9	0.31	183	1.15152	110.909	5.32258	210.727	0.88	1.32	0.4	251	1.5	285.227	2.2	376.5
708872	0	40	1	0.7	1	0.7	1	0.3	0	Invasive ductal carcinoma	0	/	unknow	EC-T 8		no	2.06	4.17	0.55	338	2.02427	164.078	3.74545	684.204	1.39	3.72	0.5	309	2.67626	222.302	2.78	826.964
708933	1	65	0	（-）	0	（-）	1	0.7	1	Invasive breast cancer	0	/	unknow	TEC 6		yes	2.23	1.95	0.44	38	0.874439	17.0404	5.06818	33.2287	1.02	2.33	0.93	229	2.28431	224.51	1.09677	523.108
711009	1	53	1	0.9	1	0.7	1	0.2	0	Invasive ductal carcinoma	0	2	1	TEC 4		no	1.63	3.28	0.69	351	2.01227	215.337	2.36232	706.307	1.09	4.84	0.46	383	4.44037	351.376	2.36957	1700.66
711038	0	49	1	0.6	1	0.2	1	0.4	0	Invasive ductal carcinoma	0	2	1	EC-T 8		no	1.5	4.03	0.25	374	2.68667	249.333	6	1004.81	1.01	0.38	0.38	270	0.376238	267.327	2.65789	101.584
711422	0	50	1	0.7	1	0.05	1	0.2	0	Invasive ductal carcinoma	0	/	unknow	TEC 6		no	3.11	2.42	0.48	236	0.778135	75.8842	6.47917	183.64	2.08	2.63	0.6	301	1.26442	144.712	3.46667	380.591
711531	0	46	1	0.05	1	0.9	0	0.05	0	Invasive ductal carcinoma	0	2	1	EC-T 8		yes	1.44	3.14	0.51	225	2.18056	156.25	2.82353	490.625	1.48	4.33	0.53	253	2.92568	170.946	2.79245	740.196
711550	0	47	1	0.8	1	0.8	0	0.05	0	Invasive ductal carcinoma	0	2	1	EC-T 8		yes	3.36	3.06	0.55	187	0.910714	55.6548	6.10909	170.304	1.59	4.69	0.87	142	2.94969	89.3082	1.82759	418.855
711675	0	45	0	（-）	0	（-）	1	0.7	0	Invasive ductal carcinoma	0	/	unknow	EC-T 8		yes	1.13	2.36	0.31	242	2.0885	214.159	3.64516	505.416	0.75	2.28	0.37	353	3.04	470.667	2.02703	1073.12
711749	0	43	1	0.9	1	0.02	1	0.15	0	Invasive ductal carcinoma	0	2	1	EC-T 8		no	2.07	2.26	0.28	301	1.09179	145.411	7.39286	328.628	1.45	3.87	0.38	308	2.66897	212.414	3.81579	822.041
711982	1	61	1	0.9	1	0.4	1	0.2	0	Invasive ductal carcinoma	0	2	1	EC-T 8		no	1.67	2.8	0.41	223	1.67665	133.533	4.07317	373.892	1.15	2.25	0.33	282	1.95652	245.217	3.48485	551.739
712071	1	53	1	0.6	0	（-）	1	0.2	0	Invasive ductal carcinoma	0	2	1	EC-T 8		no	2.07	4.26	0.32	203	2.05797	98.0676	6.46875	417.768	1.08	2.79	0.41	253	2.58333	234.259	2.63415	653.583
712222	1	57	1	0.8	1	0.2	1	0.3	0	Invasive ductal carcinoma	0	2	1	EC-T 8		yes	2.53	2.47	0.41	257	0.976285	101.581	6.17073	250.905	1.36	5.39	0.51	232	3.96324	170.588	2.66667	919.471
714177	0	44	0	（-）	0	（-）	1	0.2	0	Invasive ductal carcinoma	0	2-3	2	EC-T 8		no	1.98	2.33	0.33	340	1.17677	171.717	6	400.101	1.35	3.24	0.37	451	2.4	334.074	3.64865	1082.4
714531	1	55	1	0.8	1	0.05	1	0.2	0	Invasive ductal carcinoma	0	1	0	EC-T 8		yes	1.84	3.9	0.25	202	2.11957	109.783	7.36	428.152	0.74	9.03	0.41	222	12.2027	300	1.80488	2709
714763	1	54	0	（-）	0	（-）	1	0.6	1	Invasive breast cancer	0	/	unknow	EC-T 8		yes	2.37	3.54	0.45	249	1.49367	105.063	5.26667	371.924	0.92	2.88	0.33	249	3.13043	270.652	2.78788	779.478
714767	1	60	0	（-）	0	（-）	1	0.3	0	Invasive ductal carcinoma	0	2	1	EC-T 8		no	2.69	4.26	0.37	245	1.58364	91.0781	7.27027	387.993	1.98	2.38	0.33	236	1.20202	119.192	6	283.677
715269	0	47	0	（-）	0	（-）	1	0.6	1	Invasive breast cancer	0	/	unknow	EC-T 8		yes	2.66	4.47	0.48	301	1.68045	113.158	5.54167	505.816	1.93	4.87	0.51	257	2.52332	133.161	3.78431	648.492
716421	1	62	1	0.8	1	0.02	0	0.05	0	Invasive ductal carcinoma	0	2	1	TE 4		yes	2.3	4.13	0.45	252	1.79565	109.565	5.11111	452.504	1.54	1.85	0.35	197	1.2013	127.922	4.4	236.656
717399	1	53	0	（-）	0	（-）	1	0.2	0	Invasive ductal carcinoma	0	1	0	EC-T 8		yes	3.4	2.82	0.42	243	0.829412	71.4706	8.09524	201.547	1.89	2.88	0.3	247	1.52381	130.688	6.3	376.381
717494	0	36	0	（-）	0	（-）	1	0.8	0	Invasive ductal carcinoma	0	3	2	EC-T 8		yes	2.27	5.21	0.3	377	2.29515	166.079	7.56667	865.273	1.47	4.08	0.32	278	2.77551	189.116	4.59375	771.592
717866	1	59	0	（-）	0	（-）	1	0.6	0	Invasive ductal carcinoma	0	2	1	TEC 6		yes	2.12	2.12	0.27	160	1	75.4717	7.85185	160	1.41	3.45	0.27	256	2.44681	181.56	5.22222	626.383
717867	1	58	0	（-）	0	（-）	1	0.8	0	Invasive ductal carcinoma	0	3	2	EC-T 8		yes	1.97	3.94	0.38	545	2	276.65	5.18421	1090	1.73	4.67	0.57	487	2.69942	281.503	3.03509	1314.62
717885	1	57	1	0.7	1	0.3	1	0.2	0	Invasive ductal carcinoma	0	2	1	EC-T 8		yes	2.33	4.29	0.34	215	1.8412	92.2747	6.85294	395.858	1.4	4.61	0.33	206	3.29286	147.143	4.24242	678.329
717922	0	50	1	0.9	1	0.6	0	0.1	0	Invasive ductal carcinoma	0	/	unknow	TE 4		no	1.53	2.24	0.38	183	1.46405	119.608	4.02632	267.922	1.35	3.26	0.62	165	2.41481	122.222	2.17742	398.444
717933	0	43	0	（-）	0	（-）	1	0.25	0	Invasive ductal carcinoma	0	3	2	EC-T 8		yes	1.91	2.7	0.42	239	1.41361	125.131	4.54762	337.853	1.4	2.24	0.44	241	1.6	172.143	3.18182	385.6
718089	0	46	1	0.2	1	0.7	1	0.3	0	Invasive ductal carcinoma	0	2	1	EC-T 8		no	1.69	5.45	0.35	225	3.22485	133.136	4.82857	725.592	1.59	4.93	0.38	242	3.10063	152.201	4.18421	750.352
718526	1	54	1	0.9	1	0.9	0	0.08	0	Invasive ductal carcinoma	0	1-2	0	EC-T 8		yes	1.74	2.84	0.36	267	1.63218	153.448	4.83333	435.793	1.25	2.69	0.52	273	2.152	218.4	2.40385	587.496
718550	0	40	0	（-）	1	0.3	1	0.3	0	Invasive ductal carcinoma	0	2	1	EC-T 8		yes	2.06	5.29	0.59	283	2.56796	137.379	3.49153	726.733	1.57	3.72	0.45	231	2.36943	147.134	3.48889	547.338
718936	1	54	0	（-）	0	（-）	1	0.6	1	Invasive breast cancer	0	/	unknow	TEC 6		yes	1.97	2.97	0.23	261	1.50761	132.487	8.56522	393.487	0.87	2.63	0.26	271	3.02299	311.494	3.34615	819.23
719047	1	53	1	0.95	0	（-）	1	0.3	0	Invasive ductal carcinoma	0	/	unknow	EC-T 8		yes	2.01	4.47	0.34	381	2.22388	189.552	5.91176	847.299	1.66	3.26	0.32	350	1.96386	210.843	5.1875	687.349
719301	0	50	1	0.4	1	0.3	1	0.15	0	Invasive ductal carcinoma	0	2	1	EC-T 8		no	2.6	3.79	0.53	202	1.45769	77.6923	4.90566	294.454	0.88	2	0.52	251	2.27273	285.227	1.69231	570.455
719413	1	51	1	0.2	1	0.02	1	0.8	0	Invasive ductal carcinoma	0	2	1	EC-T 8		no	3.51	4.83	0.46	355	1.37607	101.14	7.63043	488.504	1.91	3.58	0.54	318	1.87435	166.492	3.53704	596.042
719662	1	59	0	（-）	0	（-）	1	0.15	0	Invasive ductal carcinoma	0	3	2	EC-T 8		yes	3.05	5.17	0.65	446	1.69508	146.23	4.69231	756.007	1.52	5.85	0.73	320	3.84868	210.526	2.08219	1231.58
719845	0	41	0	（-）	0	（-）	1	0.8	0	Invasive ductal carcinoma	0	3	2	TEC 6		no	0.81	4.98	0.5	395	6.14815	487.654	1.62	2428.52	0.55	1.54	0.25	252	2.8	458.182	2.2	705.6
720183	0	45	1	0.6	1	0.3	1	0.6	0	Invasive ductal carcinoma	0	2	1	TEC 6		no	1.67	4.01	0.36	240	2.4012	143.713	4.63889	576.287	1.14	2.15	0.65	253	1.88596	221.93	1.75385	477.149
720273	0	46	1	0.3	1	0.1	1	0.3	0	Invasive ductal carcinoma	0	2	1	TEC 6		yes	2.4	4.32	0.48	192	1.8	80	5	345.6	2.2	2.89	0.38	230	1.31364	104.545	5.78947	302.136
720448	1	52	0	（-）	0	（-）	0	0.1	0	Invasive ductal carcinoma	0	2	1	EC-T 8		no	1.21	4.39	0.32	232	3.6281	191.736	3.78125	841.719	1.31	5.22	0.49	275	3.98473	209.924	2.67347	1095.8
720467	0	46	1	0.6	1	0.05	1	0.25	1	Invasive breast cancer	0	/	unknow	EC-T 8		yes	1.52	3.28	0.35	144	2.15789	94.7368	4.34286	310.737	1.72	3.15	0.65	208	1.8314	120.93	2.64615	380.93
720478	0	33	1	0.9	1	0.9	1	0.2	0	Invasive ductal carcinoma	0	2	1	EC-T 8		no	2.4	1.19	0.3	249	0.495833	103.75	8	123.463	1.35	4.07	0.31	206	3.01481	152.593	4.35484	621.052
720506	1	59	1	0.4	0	（-）	1	0.2	1	Invasive breast cancer	0	/	unknow	EC-T 8		yes	1.92	4.19	0.33	300	2.18229	156.25	5.81818	654.688	1.68	10.2	1.14	360	6.07143	214.286	1.47368	2185.71
721924	0	39	1	0.2	1	0.7	1	0.3	0	Invasive ductal carcinoma	0	2	1	TE 4		no	1.96	8.05	0.5	422	4.10714	215.306	3.92	1733.21	1.46	8.44	0.77	381	5.78082	260.959	1.8961	2202.49
722334	0	46	0	（-）	0	（-）	1	0.15	0	Invasive ductal carcinoma	0	2	1	EC-T 8		yes	2.14	3.52	0.44	270	1.64486	126.168	4.86364	444.112	1.93	4.98	0.79	317	2.58031	164.249	2.44304	817.959
722437	0	44	1	0.6	1	0.1	1	0.15	0	Invasive ductal carcinoma	0	2	1	EC-T 8		yes	1.61	2.48	0.27	260	1.54037	161.491	5.96296	400.497	0.96	4.03	0.29	233	4.19792	242.708	3.31034	978.115
722503	1	61	1	0.9	1	0.8	0	0.1	0	Invasive ductal carcinoma	0	3	2	TEC 6		no	2.82	4.99	0.7	251	1.7695	89.0071	4.02857	444.145	2.01	4.33	0.93	221	2.15423	109.95	2.16129	476.085
722531	1	62	0	（-）	0	（-）	1	0.8	1	Invasive breast cancer	0	/	unknow	EC-T 8		yes	1.38	4.72	0.43	242	3.42029	175.362	3.2093	827.71	1.06	6.04	0.62	147	5.69811	138.679	1.70968	837.623
722684	0	48	1	0.7	1	0.8	1	0.15	0	Invasive ductal carcinoma	0	1-2	0	EC-T 8		no	1.77	4.76	0.33	234	2.68927	132.203	5.36364	629.288	2.89	13.02	0.56	208	4.50519	71.9723	5.16071	937.08
722696	0	37	1	0.7	1	0.8	0	0.1	0	Invasive ductal carcinoma	0	2	1	EC-T 8		no	2.76	4.65	0.63	199	1.68478	72.1014	4.38095	335.272	1.61	4.56	0.78	234	2.8323	145.342	2.0641	662.758
722749	0	34	1	0.6	0	（-）	1	0.6	0	Invasive ductal carcinoma	0	2	1	EC-T 8		no	2.45	2.76	0.48	279	1.12653	113.878	5.10417	314.302	1.27	4.65	0.49	249	3.66142	196.063	2.59184	911.693
722936	0	48	1	0.3	1	0.3	1	0.3	1	Invasive breast cancer	0	/	unknow	TEC 6		no	2.01	4.95	0.31	277	2.46269	137.811	6.48387	682.164	1.41	6.93	0.75	476	4.91489	337.589	1.88	2339.49
723200	1	60	1	0.9	1	0.9	1	0.15	0	Invasive ductal carcinoma	0	2	1	EC-T 8		no	2.47	2.28	0.21	250	0.923077	101.215	11.7619	230.769	2.11	3.39	0.36	284	1.60664	134.597	5.86111	456.284
723796	0	43	1	0.05	0	（-）	1	0.3	3	unknow	0	/	unknow	TEC 6		yes	1.23	2.5	0.5	196	2.03252	159.35	2.46	398.374	1.37	6.06	1.06	411	4.42336	300	1.29245	1818
725018	1	62	0	-	0	-	1	0.8	0	Invasive ductal carcinoma	0	3	2	EC-T 4		yes	2.53	6.57	0.72	359	2.59684	141.897	3.51389	932.265	1.76	6.91	0.85	319	3.92614	181.25	2.07059	1252.44
725135	0	42	0	（-）	0	（-）	1	0.3	1	Invasive breast cancer	0	/	unknow	EC-T 8		yes	1.39	2.01	0.39	287	1.44604	206.475	3.5641	415.014	1.02	3.09	0.41	265	3.02941	259.804	2.4878	802.794
725153	1	68	0	（-）	0	（-）	1	0.2	0	Invasive ductal carcinoma	0	2	1	EC-T 8		no	2.19	4.13	0.43	223	1.88584	101.826	5.09302	420.543	0.95	6.37	1.02	315	6.70526	331.579	0.931373	2112.16
725349	0	50	1	0.05	1	0.5	1	0.6	1	Invasive breast cancer	0	/	unknow	TEC 6		no	2.87	6.42	0.96	327	2.23693	113.937	2.98958	731.477	1.28	4.78	0.99	307	3.73438	239.844	1.29293	1146.45
725452	1	58	1	0.5	0	（-）	1	0.5	0	Invasive ductal carcinoma	0	2	1	EC-T 8		no	1.76	3.95	0.63	144	2.24432	81.8182	2.79365	323.182	0.73	1.94	0.26	56	2.65753	76.7123	2.80769	148.822
725564	1	52	1	0.7	1	0.7	1	0.4	0	Invasive ductal carcinoma	0	2	1	TEC 6		no	1.62	5.01	0.44	312	3.09259	192.593	3.68182	964.889	1.08	3.27	0.76	364	3.02778	337.037	1.42105	1102.11
725596	1	59	1	0.7	0	（-）	0	0.05	0	Invasive ductal carcinoma	0	2	1	EC-T 8		no	2.25	3	0.3	204	1.33333	90.6667	7.5	272	1.51	3.93	0.32	263	2.60265	174.172	4.71875	684.497
725607	0	42	0	（-）	0	（-）	1	0.15	0	Invasive ductal carcinoma	0	2	1	EC-T 8		yes	2.75	4.75	0.55	202	1.72727	73.4545	5	348.909	2.39	4.95	0.38	207	2.07113	86.6109	6.28947	428.724
725750	0	40	0	（-）	0	（-）	1	0.6	1	Invasive breast cancer	0	/	unknow	TEC 6		yes	1.36	2.78	0.38	234	2.04412	172.059	3.57895	478.324	0.96	2.79	0.81	237	2.90625	246.875	1.18519	688.781
726624	1	52	1	0.2	1	0.25	1	0.4	0	Invasive ductal carcinoma	0	2	1	EC-T 8		no	1.43	7.16	0.36	266	5.00699	186.014	3.97222	1331.86	2.35	6.44	0.7	342	2.74043	145.532	3.35714	937.226
726826	1	65	1	0.8	0	（-）	1	0.2	0	Invasive ductal carcinoma	0	2	1	EC-T 5		no	2.55	4.55	0.54	318	1.78431	124.706	4.72222	567.412	2.15	6.37	1.11	282	2.96279	131.163	1.93694	835.507
728125	0	35	0	（-）	0	（-）	1	0.4	0	Invasive ductal carcinoma	0	3	2	EC-T 8		yes	1.65	4.15	0.54	357	2.51515	216.364	3.05556	897.909	1.27	3.39	0.56	166	2.66929	130.709	2.26786	443.102
728375	1	54	1	0.9	1	0.3	1	0.4	1	Invasive breast cancer	0	/	unknow	TEC 6		no	1.9	2.26	0.23	260	1.18947	136.842	8.26087	309.263	1.03	3.48	0.58	346	3.37864	335.922	1.77586	1169.01
728461	0	31	1	0.8	1	0.7	1	0.2	0	Invasive ductal carcinoma	0	2	1	EC-T 8		no	2.19	4.51	0.48	288	2.05936	131.507	4.5625	593.096	1.12	1.73	0.43	281	1.54464	250.893	2.60465	434.045
728501	1	57	0	（-）	0	（-）	1	0.2	1	Invasive breast cancer	0	/	unknow	TEC 6		yes	1.84	4.11	0.41	262	2.2337	142.391	4.4878	585.228	1.04	5.04	0.47	368	4.84615	353.846	2.21277	1783.38
728680	1	56	1	0.7	1	0.05	1	0.2	1	Invasive breast cancer	0	/	unknow	TE 4		no	1.48	3.73	5.9	331	2.52027	223.649	0.250847	834.209	1.13	2.37	0.22	137	2.09735	121.239	5.13636	287.336
728857	1	61	0	-	0	-	1	0.6	1	Invasive breast cancer	0	/	unknow	EC-T 8		no	3.01	6.23	0.7	204	2.06977	67.7741	4.3	422.233	1.92	4.87	0.66	215	2.53646	111.979	2.90909	545.339
730834	1	59	0	（-）	0	（-）	1	0.2	1	Invasive breast cancer	0	/	unknow	TEC 6		yes	2.2	2.8	0.35	297	1.27273	135	6.28571	378	2.57	4.23	0.54	320	1.64591	124.514	4.75926	526.693
730911	1	54	1	0.15	0	（-）	1	0.3	1	Invasive breast cancer	0	/	unknow	TEC 6		no	1.71	5.06	0.32	334	2.95906	195.322	5.34375	988.327	0.78	6.51	0.29	309	8.34615	396.154	2.68966	2578.96
731163	0	47	0	（-）	0	（-）	1	0.15	0	Invasive ductal carcinoma	0	3	2	TEC 6		yes	1.35	3.5	0.35	337	2.59259	249.63	3.85714	873.704	0.97	2.75	0.4	256	2.83505	263.918	2.425	725.773
731167	1	66	0	（-）	0	（-）	0	0.1	0	Invasive ductal carcinoma	0	2	1	TEC 6		yes	2.44	6.74	0.71	303	2.7623	124.18	3.43662	836.975	2.44	5.98	0.66	441	2.45082	180.738	3.69697	1080.81
731230	1	57	1	0.9	1	0.8	1	0.2	0	Invasive ductal carcinoma	0	2	1	EC-T 8		no	2.21	4.89	0.25	278	2.21267	125.792	8.84	615.122	2.02	6.79	0.38	315	3.36139	155.941	5.31579	1058.84
731232	0	49	1	0.6	1	0.7	1	0.15	0	Invasive ductal carcinoma	0	2	1	EC-T 8		no	1.8	3.8	0.47	239	2.11111	132.778	3.82979	504.556	1.54	3.24	0.51	285	2.1039	185.065	3.01961	599.61
732846	0	46	0	（-）	0	（-）	1	0.2	1	Invasive breast cancer	0	/	unknow	TEC 6		yes	1.57	9.73	0.71	310	6.19745	197.452	2.21127	1921.21	1.19	3.47	0.64	334	2.91597	280.672	1.85938	973.933
732922	0	43	1	0.9	1	0.9	1	0.15	0	Invasive ductal carcinoma	0	2	1	EC-T 8		no	1.57	2.33	0.32	248	1.48408	157.962	4.90625	368.051	1.36	3.34	0.38	196	2.45588	144.118	3.57895	481.353
733095	0	48	1	0.7	1	0.9	0	0.07	0	Invasive ductal carcinoma	0	2	1	TEC 6		no	1.27	2.42	0.34	255	1.90551	200.787	3.73529	485.906	0.99	2.33	0.5	447	2.35354	451.515	1.98	1052.03
733120	0	50	0	（-）	0	（-）	1	0.15	0	Invasive ductal carcinoma	0	2	1	TEC 6		no	2.64	3.89	0.39	256	1.47348	96.9697	6.76923	377.212	2.77	2.87	0.55	219	1.0361	79.0614	5.03636	226.906
733137	1	55	0	（-）	0	（-）	0	0.02	0	Invasive ductal carcinoma	0	/	unknow	TEC 6		no	2.53	3.97	0.46	223	1.56917	88.1423	5.5	349.925	0.97	2.2	0.61	267	2.26804	275.258	1.59016	605.567
733157	0	46	0	（-）	0	（-）	1	0.6	0	Invasive ductal carcinoma	0	3	2	EC-T 8		no	2.4	5.27	0.35	308	2.19583	128.333	6.85714	676.317	1.56	5.45	0.3	235	3.49359	150.641	5.2	820.994
733641	0	39	1	0.4	1	0.6	1	0.6	0	Invasive ductal carcinoma	0	2	1	TEC 6		no	2.91	2.97	0.33	302	1.02062	103.78	8.81818	308.227	1.89	15.12	0.7	354	8	187.302	2.7	2832
735353	0	34	0	（-）	0	（-）	1	0.6	0	Invasive ductal carcinoma	0	3	2	TEC 4		no	1.1	7.87	0.42	369	7.15455	335.455	2.61905	2640.03	1.49	9.65	0.97	497	6.47651	333.557	1.53608	3218.83
735604	0	45	0	（-）	0	（-）	1	0.2	1	Invasive breast cancer	0	/	unknow	TEC 6		yes	2.89	5.73	0.46	329	1.9827	113.841	6.28261	652.308	1.43	2.94	0.68	278	2.05594	194.406	2.10294	571.552
735640	0	49	1	0.6	0	（-）	1	0.2	1	Invasive breast cancer	0	/	unknow	EC-T 8		no	2.58	3.92	0.78	354	1.51938	137.209	3.30769	537.86	1.05	1.55	0.7	390	1.47619	371.429	1.5	575.714
735677	1	51	0	（-）	0	（-）	1	0.4	0	Invasive ductal carcinoma	0	3	2	EC-T 8		yes	2.68	4.3	0.7	270	1.60448	100.746	3.82857	433.209	1.41	3.13	0.82	272	2.21986	192.908	1.71951	603.801
735679	0	46	1	0.1	1	0.6	1	0.2	0	Invasive ductal carcinoma	0	1	0	EC-T 8		no	1.29	3.72	0.44	195	2.88372	151.163	2.93182	562.326	0.64	1.99	0.71	314	3.10938	490.625	0.901408	976.344
735852	0	49	0	（-）	0	（-）	1	0.7	0	Invasive ductal carcinoma	0	3	2	TEC 6		no	1.6	3.04	0.26	320	1.9	200	6.15385	608	1.14	3.14	0.5	263	2.75439	230.702	2.28	724.404
736000	1	53	1	0.01	1	0.8	0	0.05	0	Invasive ductal carcinoma	0	2	1	TEC 6		no	1.86	4.23	0.32	219	2.27419	117.742	5.8125	498.048	0.85	3.15	0.36	199	3.70588	234.118	2.36111	737.471
736023	0	25	0	-	0	-	1	0.4	0	Invasive ductal carcinoma	0	2	1	TEC 6		no	2.53	3.32	0.53	271	1.31225	107.115	4.77358	355.621	1.41	2.82	0.57	334	2	236.879	2.47368	668
736030	0	49	1	0.7	1	0.8	0	0.08	2	mucinous breast carcinoma	0	/	unknow	TEC 6		no	1.66	4.84	0.26	195	2.91566	117.47	6.38462	568.554	1.08	3.57	0.36	269	3.30556	249.074	3	889.194
737617	1	62	1	0.6	1	0.1	0	0.08	0	Invasive ductal carcinoma	0	2	1	TEC 6		no	1.4	2.23	0.21	242	1.59286	172.857	6.66667	385.471	0.77	6.76	0.46	295	8.77922	383.117	1.67391	2589.87
737644	0	47	0	（-）	0	（-）	0	0.1	0	Invasive ductal carcinoma	0	2	1	TEC 6		no	1.98	4.15	0.27	303	2.09596	153.03	7.33333	635.076	0.85	1.95	0.39	293	2.29412	344.706	2.17949	672.176
737786	0	44	1	0.2	1	0.8	0	0.05	0	Invasive ductal carcinoma	0	1	0	EC-T 8		yes	1.65	2.87	0.45	218	1.73939	132.121	3.66667	379.188	1.14	2.24	0.37	222	1.96491	194.737	3.08108	436.211
737893	1	62	1	0.6	1	0.1	1	0.25	0	Invasive ductal carcinoma	0	2	1	TEC 6		no	1.8	3.09	0.43	168	1.71667	93.3333	4.18605	288.4	1.23	4.9	0.78	214	3.98374	173.984	1.57692	852.52
740260	0	47	0	（-）	0	（-）	1	0.6	0	Invasive ductal carcinoma	0	2	1	EC-T 8		yes	2.64	2.39	0.34	235	0.905303	89.0152	7.76471	212.746	1.56	3.79	0.35	203	2.42949	130.128	4.45714	493.186
740347	1	65	1	0.9	1	0.7	0	0.1	0	Invasive ductal carcinoma	0	2	1	TEC 6		no	2.53	3.48	0.37	284	1.37549	112.253	6.83784	390.64	2.7	3.47	0.36	370	1.28519	137.037	7.5	475.519
740350	0	46	0	（-）	0	（-）	1	0.8	0	Invasive ductal carcinoma	0	3	2	EC-T 8		yes	2.14	2.13	0.38	152	0.995327	71.028	5.63158	151.29	2.46	2.84	0.36	147	1.15447	59.7561	6.83333	169.707
740442	0	47	1	0.85	1	0.95	0	0.03	0	Invasive ductal carcinoma	0	2	1	TEC 6		no	1.32	2.37	0.3	322	1.79545	243.939	4.4	578.136	1.22	3.72	0	450	3.04918	368.852	#DIV/0!	1372.13
740445	1	52	0	（-）	0	（-）	1	0.35	0	Invasive ductal carcinoma	0	2	1	EC-T 8		no	1.45	2.69	0.43	207	1.85517	142.759	3.37209	384.021	1.48	1.88	0.4	178	1.27027	120.27	3.7	226.108
741174	1	58	1	0.9	1	0.65	0	0.1	0	Invasive ductal carcinoma	0	/	unknow	TEC6		no	1.79	2.41	0.28	297	1.34637	165.922	6.39286	399.872	1.43	6.1	0.8	396	4.26573	276.923	1.7875	1689.23
741665	0	44	1	0.9	1	0.9	1	0.15	0	Invasive ductal carcinoma	0	2	1	TEC6		yes	1.34	5.09	0.32	254	3.79851	189.552	4.1875	964.821	0.95	2.98	0.58	425	3.13684	447.368	1.63793	1333.16
741684	0	41	1	0.05	1	0.1	0	0.08	0	Invasive ductal carcinoma	0	/	unknow	TEC(5)		no	1.59	3.24	0.38	305	2.03774	191.824	4.18421	621.509	0.89	2.35	0.35	222	2.64045	249.438	2.54286	586.18
743626	0	47	1	0.9	1	0.01	1	0.15	0	Invasive ductal carcinoma	0	2	1	EC-T(8)		no	1.73	4.84	0.44	191	2.79769	110.405	3.93182	534.358	1.48	4.36	0.51	202	2.94595	136.486	2.90196	595.081
744078	1	55	0	（-）	0	（-）	0	0.1	1	Invasive breast cancer	0	/	unknow	TEC(6)		no	1.09	2.56	0.22	227	2.34862	208.257	4.95455	533.138	0.54	4.52	0.32	253	8.37037	468.519	1.6875	2117.7
744166	1	58	1	0.8	1	0.5	0	0.05	0	Invasive ductal carcinoma	0	2	1	TEC(4)		no	1.98	3.58	0.3	221	1.80808	111.616	6.6	399.586	1.43	5.89	0.74	345	4.11888	241.259	1.93243	1421.01
744367	1	53	0	（-）	0	（-）	1	0.7	1	Invasive breast cancer	0	/	unknow	EC(4)		yes	2.85	3.26	0.31	235	1.14386	82.4561	9.19355	268.807	1.67	1.74	0.5	266	1.04192	159.281	3.34	277.15
746505	1	54	0	（-）	0	（-）	1	0.5	0	Invasive ductal carcinoma	0	2	1	TEC(6)		no	1.61	5.76	0.38	320	3.57764	198.758	4.23684	1144.84	1.22	4.36	0.75	373	3.57377	305.738	1.62667	1333.02
746594	1	53	1	0.9	1	0.95	1	0.15	0	Invasive ductal carcinoma	0	2	1	TEC(5)		yes	2.72	2.11	0.33	223	0.775735	81.9853	8.24242	172.989	1.75	2.58	0.35	190	1.47429	108.571	5	280.114
748304	0	43	1	0.85	1	0.85	0	0.05	0	Invasive ductal carcinoma	0	2	1	TEC(5)		no	0.87	2.61	0.21	222	3	255.172	4.14286	666	0.57	5.22	0.43	275	9.15789	482.456	1.32558	2518.42
749496	1	56	0	（-）	0	（-）	1	0.4	0	Invasive ductal carcinoma	0	3	2	TEC(6)		no	2.4	3.08	0.37	282	1.28333	117.5	6.48649	361.9	1.15	1.54	0.32	128	1.33913	111.304	3.59375	171.409
749545	0	48	0	（-）	0	（-）	0	0.1	0	Invasive ductal carcinoma	0	2	1	TEC(6)		no	1.11	2.86	0.36	314	2.57658	282.883	3.08333	809.045	1.15	3.33	0.5	350	2.89565	304.348	2.3	1013.48
750617	1	55	1	0.6	1	0.05	1	0.6	0	Invasive ductal carcinoma	0	2	1	ECT(8)		yes	0.98	2.57	0.33	267	2.62245	272.449	2.9697	700.194	0.73	3.04	0.58	304	4.16438	416.438	1.25862	1265.97
750711	0	37	1	0.3	1	0.7	1	0.15	0	Invasive ductal carcinoma	0	2	1	TEC(6)		no	2.33	2.3	0.39	219	0.987124	93.9914	5.97436	216.18	0.9	1.58	0.44	337	1.75556	374.444	2.04545	591.622
751902	1	55	0	（-）	0	（-）	1	0.6	0	Invasive ductal carcinoma	0	2	1	ECT(8)		yes	2.49	3.46	0.36	272	1.38956	109.237	6.91667	377.96	1.43	3.96	0.67	383	2.76923	267.832	2.13433	1060.62
754321	0	47	1	0.3	1	0.7	1	0.4	0	Invasive ductal carcinoma	0	3	2	TEC(5)		no	1.44	6.4	0.44	289	4.44444	200.694	3.27273	1284.44	1.15	4.04	0.69	230	3.51304	200	1.66667	808
755420	1	55	0	（-）	0	（-）	1	0.7	1	Invasive breast cancer	0	/	unknow	EC-T(4)		yes	1.47	5.15	0.36	268	3.5034	182.313	4.08333	938.912	1.31	6.91	1.08	363	5.27481	277.099	1.21296	1914.76
755515	1	55	0	（-）	0	（-）	1	0.4	0	Invasive ductal carcinoma	0	2	1	EC(4)		no	1.79	2.63	0.46	341	1.46927	190.503	3.8913	501.022	1.71	3.95	0.87	458	2.30994	267.836	1.96552	1057.95
786278	1	53	0	（-）	0	（-）	1	0.2	0	Invasive ductal carcinoma	0	2	1	TEC(4)		yes	2.49	1.93	0.21	269	0.7751	108.032	11.8571	208.502	1.8	7.96	0.56	259	4.42222	143.889	3.21429	1145.36
795806	0	31	1	0.8	1	0.9	1	0.25	0	Invasive ductal carcinoma	0	2	1	ECT(8)		yes	2.19	3.36	0.42	289	1.53425	131.963	5.21429	443.397	1.2	2.9	0.3	250	2.41667	208.333	4	604.167
799751	0	36	1	0.6	1	0.4	1	0.2	0	Invasive ductal carcinoma	0	2	1	TE(6)		no	1.41	5.3	0.23	292	3.75887	207.092	6.13043	1097.59	1.33	4.33	0.33	275	3.25564	206.767	4.0303	895.301
505989	0	49	1	0.7	1	0.1	1	0.2	0	Invasive ductal carcinoma	0	2	1	ET(6)		yes	1.51	5.05	0.85	201	3.34437	133.113	1.77647	672.219	1.26	3.01	0.92	313	2.38889	248.413	1.36957	747.722
507379	1	64	1	0.8	0	（-）	1	0.15	1	Invasive breast cancer	0	/	unknow	TEC(5)		no	2.13	2.21	0.41	169	1.03756	79.3427	5.19512	175.347	1.07	4.67	0.3	260	4.36449	242.991	3.56667	1134.77
518339	1	57	1	0.9	0	（-）	1	0.2	0	Invasive ductal carcinoma	0	2	1	TEC(4)		no	1.88	3.37	0.39	313	1.79255	166.489	4.82051	561.069	1.14	3.68	0.52	348	3.22807	305.263	2.19231	1123.37
519512	0	41	1	0.7	1	0.05	0	0.1	0	Invasive ductal carcinoma	0	2	1	TEC(6)		no	2.09	6.2	0.46	192	2.96651	91.866	4.54348	569.569	0.86	4	0.69	179	4.65116	208.14	1.24638	832.558
535595	1	51	0	0	0	0	1	70%	0	Invasive ductal carcinoma	0	2	1	TEC6		yes	1.81	2.29	0.22	174	1.26519	96.1326	8.22727	220.144	1.59	3.35	0.41	273	2.10692	171.698	3.87805	575.189
535694	0	27	0	0	0	0	1	20	0	Invasive ductal carcinoma	0	2	1	TEC6		no	2.7	5	0.7	212	1.85185	78.5185	3.85714	392.593	1.76	3.92	1.01	246	2.22727	139.773	1.74257	547.909
551388	0	47	1	70	1	90	1	20	0	Invasive ductal carcinoma	0	2	1	TEC5		no	2.46	2.67	0.44	222	1.08537	90.2439	5.59091	240.951	1.89	2.73	0.61	269	1.44444	142.328	3.09836	388.556
560453	0	48	1	10	1	70	1	70	0	Invasive ductal carcinoma	0	2	1	TEC5		no	1.22	4.53	0.57	194	3.71311	159.016	2.14035	720.344	1.09	4.58	0.42	208	4.20183	190.826	2.59524	873.982
560991	1	57	0	0	0	0	1	15	1	Invasive breast cancer	0	/	unknow	TEC6		no	1.39	2.71	0.24	247	1.94964	177.698	5.79167	481.561	0.84	3.36	0.43	289	4	344.048	1.95349	1156
561820	0	46	0	0	0	0	1	40	0	Invasive ductal carcinoma	0	3	2	TE4		yes	1.76	4.04	0.42	192	2.29545	109.091	4.19048	440.727	1.78	4.87	0.6	269	2.73596	151.124	2.96667	735.972
611497	0	42	1	70	1	80	0	10	3	unknow	0	/	unknow	TEC4		yes	1.77	5.04	0.52	393	2.84746	222.034	3.40385	1119.05	1.93	7.71	0.46	416	3.99482	215.544	4.19565	1661.84
651101	1	59	1	90	1	90	0	10	0	Invasive ductal carcinoma	0	2	1	EC-T4		no	1.92	4.76	0.55	206	2.47917	107.292	3.49091	510.708	0.63	2.18	1.19	203	3.46032	322.222	0.529412	702.444
662784	0	33	0	(-)	0	(-)	1	0.8	0	Invasive ductal carcinoma	0	3	2	ECT8		yes	1.64	8.42	0.59	282	5.13415	171.951	2.77966	1447.83	1.68	5.18	0.62	340	3.08333	202.381	2.70968	1048.33
698083	0	48	1	0.2	0	（-）	1	0.4	0	Invasive ductal carcinoma	0	2	1	TE6		no	1.3	4.95	0.6	188	3.80769	144.615	2.16667	715.846	1.58	5.28	0.49	246	3.34177	155.696	3.22449	822.076
700631	0	37	1	0.9	1	0.6	1	0.2	0	Invasive ductal carcinoma	0	2	1	TE4		yes	2.69	3.54	0.39	287	1.31599	106.691	6.89744	377.688	2.34	4	0.62	334	1.7094	142.735	3.77419	570.94
533830	1	56	0	0	0	0	0	0.05	1	Invasive breast cancer	0	/	unknow	TEC 6		yes	3.04	5.56	0.51	264	1.82895	86.8421	5.96078	482.842	1.61	6.12	0.44	328	3.80124	203.727	3.65909	1246.81
547289	0	29	0	0	1	0.6	1	0.2	0	Invasive ductal carcinoma	0	2	1	TEC 6		no	2	3.94	0.5	217	1.97	108.5	4	427.49	0.68	2.82	0.42	260	4.14706	382.353	1.61905	1078.24
576903	1	54	1	0.8	1	0.9	1	0.3	0	Invasive ductal carcinoma	0	2	1	TEC 6		no	1.22	2.84	0.24	256	2.32787	209.836	5.08333	595.934	1.23	3.94	0.5	186	3.20325	151.22	2.46	595.805
766077	1	54	0	0	0	0	1	0.2	0	Invasive ductal carcinoma	0	3	2	TEC 6		no	1.72	2.67	0.3	272	1.55233	158.14	5.73333	422.233	0.93	1.93	0.28	190	2.07527	204.301	3.32143	394.301
769084	1	56	1	0.4	1	0.4	1	0.2	0	Invasive ductal carcinoma	0	2	1	EC-T 8		no	1.32	2.2	0.28	295	1.66667	223.485	4.71429	491.667	1.27	3.2	0.52	272	2.51969	214.173	2.44231	685.354
774268	1	54	1	0.7	0	0	0	0.05	0	Invasive ductal carcinoma	0	2	1	TE 6		no	1.05	4.43	0.24	348	4.21905	331.429	4.375	1468.23	1.07	4.06	0.81	408	3.79439	381.308	1.32099	1548.11
774644	1	62	1	0.9	1	40	1	0.4	1	Invasive breast cancer	0	/	unknow	TE 6		no	1.68	3.63	0.31	275	2.16071	163.69	5.41935	594.196	1.12	4.14	0.39	495	3.69643	441.964	2.87179	1829.73
774678	0	48	1	0.3	1	0.9	0	0.05	0	Invasive ductal carcinoma	0	2	1	EC-T 8		no	1.59	3.62	0.36	448	2.27673	281.761	4.41667	1019.97	1.82	4.25	0.39	367	2.33516	201.648	4.66667	857.005
774970	0	42	1	0.9	1	0.95	1	20	0	Invasive ductal carcinoma	0	2	1	TEC 6		no	2.03	3.87	0.41	227	1.9064	111.823	4.95122	432.754	1.17	2.72	0.83	211	2.32479	180.342	1.40964	490.53
775771	0	49	0	0	0	0	1	0.6	0	Invasive ductal carcinoma	0	2	1	TEC 6		no	2.42	3.6	0.31	251	1.4876	103.719	7.80645	373.388	1.59	7.8	0.46	330	4.90566	207.547	3.45652	1618.87
777285	0	48	0	0	0	0	1	0.6	0	Invasive ductal carcinoma	0	2	1	TEC 8		yes	1	4.41	0.25	241	4.41	241	4	1062.81	1	13.71	0.97	176	13.71	176	1.03093	2412.96
778014	1	57	1	0.9	1	0.3	1	0.15	0	Invasive ductal carcinoma	0	2	1	TEC 6		no	1.51	6.69	0.39	348	4.43046	230.464	3.87179	1541.8	1.35	9	0.82	267	6.66667	197.778	1.64634	1780
778194	1	63	1	0.95	0	0	1	0.6	0	Invasive ductal carcinoma	0	2	1	TEC 6		yes	1.73	2.65	0.32	244	1.53179	141.04	5.40625	373.757	1.38	2.64	0.45	398	1.91304	288.406	3.06667	761.391
778339	0	39	1	0.8	1	0.8	1	35	0	Invasive ductal carcinoma	0	2	1	EC-T 8		no	2.2	7.47	0.85	200	3.39545	90.9091	2.58824	679.091	1.62	5.28	0.55	252	3.25926	155.556	2.94545	821.333
779509	1	53	0	0	1	0.2	1	0.4	0	Invasive ductal carcinoma	0	3	2	TEC 5		no	1.76	7.33	0.38	423	4.16477	240.341	4.63158	1761.7	1.59	6.71	0.58	489	4.22013	307.547	2.74138	2063.64
779773	1	63	1	0.9	0	0	1	0.3	0	Invasive ductal carcinoma	0	2	1	TE 6		no	2.04	3.92	0.71	274	1.92157	134.314	2.87324	526.51	1.95	6.42	0.63	344	3.29231	176.41	3.09524	1132.55
780770	1	66	1	0.2	1	0.9	1	0.15	0	Invasive ductal carcinoma	0	3	2	EC-T 8		no	1.73	2.98	0.31	221	1.72254	127.746	5.58065	380.682	1.41	5.49	0.43	258	3.89362	182.979	3.27907	1004.55
781069	1	63	1	0.05	0	0	1	0.6	0	Invasive ductal carcinoma	0	3	2	EC-T 6		no	1.37	3.09	0.32	239	2.25547	174.453	4.28125	539.058	1.06	9.51	0.39	226	8.9717	213.208	2.71795	2027.6
788955	1	58	0	0	0	0	1	0.6	0	Invasive ductal carcinoma	0	3	2	TEC (6)		yes	1.22	2.81	0.21	298	2.30328	244.262	5.80952	686.377	0.54	2.67	0.27	361	4.94444	668.519	2	1784.94
792959	1	54	1	0.8	1	0.9	0	0.1	0	Invasive ductal carcinoma	0	2	1	TEC 4		no	1.84	3.26	0.62	201	1.77174	109.239	2.96774	356.12	1.48	3.59	0.96	278	2.42568	187.838	1.54167	674.338
793424	0	45	1	0.9	1	0.9	1	15	0	Invasive ductal carcinoma	0	2	1	TEC 6		no	1.78	3.2	0.29	307	1.79775	172.472	6.13793	551.91	1.41	5.16	0.6	333	3.65957	236.17	2.35	1218.64
794350	1	52	1	0.95	1	0.9	0	10	0	Invasive ductal carcinoma	0	2	1	TEC (6)		no	1.75	3.22	0.28	369	1.84	210.857	6.25	678.96	1.6	4.27	0.21	333	2.66875	208.125	7.61905	888.694
796565	0	41	1	0.9	1	0.9	1	20	0	Invasive ductal carcinoma	0	2	1	TEC (6)		yes	1.68	4.17	0.46	225	2.48214	133.929	3.65217	558.482	1.29	2.95	0.37	246	2.28682	190.698	3.48649	562.558
796999	0	41	1	0.9	1	0.9	1	0.2	2	mucinous breast carcinoma	0	/	unknow	EC-T 8		no	0.86	6.96	0.34	270	8.09302	313.953	2.52941	2185.12	1.19	2.94	0.34	167	2.47059	140.336	3.5	412.588
799661	0	50	1	0.85	1	0.9	1	0.4	0	Invasive ductal carcinoma	0	2	1	TE 6		no	1.85	3.08	0.46	308	1.66486	166.486	4.02174	512.778	1.79	2.14	0.5	130	1.19553	72.6257	3.58	155.419
801362	1	54	1	0.9	0	0	1	25	1	Invasive breast cancer	0	/	unknow	TEC 6		no	1.38	2.56	0.3	250	1.85507	181.159	4.6	463.768	2.77	4.61	0.34	363	1.66426	131.047	8.14706	604.126
811185	1	52	0	0	0	0	1	0.6	0	Invasive ductal carcinoma	0	3	2	TEC 5		no	1.65	6.42	0.57	217	3.89091	131.515	2.89474	844.327	1.07	3.22	0.43	184	3.00935	171.963	2.48837	553.72
811239	0	44	1	0.9	1	0.9	1	0.6	0	Invasive ductal carcinoma	0	3	2	EC-T 8		no	3.34	5.87	0.59	330	1.75749	98.8024	5.66102	579.97	2.46	3.82	0.36	373	1.55285	151.626	6.83333	579.211
811930	1	58	0	0	0	0	1	0.5	0	Invasive ductal carcinoma	0	2	1	TEC 6		yes	1.97	2.85	0.39	192	1.4467	97.4619	5.05128	277.766	0.92	2.63	0.97	303	2.8587	329.348	0.948454	866.185
812996	0	35	1	0.9	1	0.9	0	0.03	1	Invasive breast cancer	0	/	unknow	TEC (6)		yes	1.71	1.98	0.19	242	1.15789	141.52	9	280.211	0.96	2.35	0.5	205	2.44792	213.542	1.92	501.823
816860	1	65	1	0.9	1	0.5	1	20	0	Invasive ductal carcinoma	0	2	1	TE (4)		yes	1.42	3.72	0.3	236	2.61972	166.197	4.73333	618.254	1.01	7.51	0.39	317	7.43564	313.861	2.58974	2357.1
818128	0	35	1	0.9	1	0.8	1	0.4	0	Invasive ductal carcinoma	0	2	1	TEC (4)		yes	2.56	5.1	0.46	387	1.99219	151.172	5.56522	770.977	1.11	3.64	0.5	359	3.27928	323.423	2.22	1177.26
822870	0	43	0	0	0	0	1	0.8	0	Invasive ductal carcinoma	0	3	2	TE（6）		yes	3.01	6.43	0.44	381	2.13621	126.578	6.84091	813.897	1.82	5.74	0.47	365	3.15385	200.549	3.87234	1151.15
823510	0	45	1	0.9	1	0.3	1	0.25	0	Invasive ductal carcinoma	0	2	1	TEC (6)		no	0.77	4.51	0.4	189	5.85714	245.455	1.925	1107	0.6	5.98	0.27	296	9.96667	493.333	2.22222	2950.13
824628	0	40	1	0.95	1	0.95	1	0.3	0	Invasive ductal carcinoma	0	2	1	TEC (5)		no	2.01	3.95	0.44	319	1.96517	158.706	4.56818	626.891	2.14	4.17	0.95	393	1.9486	183.645	2.25263	765.799
827690	1	64	1	0.95	1	0.95	0	0.1	0	Invasive ductal carcinoma	0	1	0	TEC (6)		no	2.26	3.85	0.36	213	1.70354	94.2478	6.27778	362.854	1.36	7.93	0.98	260	5.83088	191.176	1.38776	1516.03
830766	1	51	1	0.05	0	0	1	0.35	0	Invasive ductal carcinoma	0	1	0	TEC (6)		yes	1.73	2.09	0.27	326	1.20809	188.439	6.40741	393.838	0.9	4.35	0.77	387	4.83333	430	1.16883	1870.5
831456	1	51	0	0	1	0.6	1	70	2	Metaplastic carcinomas	0	2	1	TE (6)		yes	1.91	3.75	0.28	191	1.96335	100	6.82143	375	1.14	2.82	0.61	322	2.47368	282.456	1.86885	796.526
834397	1	58	1	0.95	1	0.05	1	0.4	0	Invasive ductal carcinoma	0	2	1	TE（6）		no	1.93	4.24	0.24	349	2.19689	180.829	8.04167	766.715	1.11	4.98	0.45	438	4.48649	394.595	2.46667	1965.08
837739	0	37	1	0.9	1	0.9	0	0.05	0	Invasive ductal carcinoma	0	2	1	TEC (6)		no	1.73	2.13	0.26	233	1.23121	134.682	6.65385	286.873	1.19	1.43	0.31	267	1.20168	224.37	3.83871	320.849
838109	1	51	1	0.9	1	0.9	1	0.2	0	Invasive ductal carcinoma	0	2	1	TEC (6)		no	1.5	2.81	0.34	373	1.87333	248.667	4.41176	698.753	1.21	4.54	0.55	342	3.75207	282.645	2.2	1283.21
838217	0	48	1	0.95	1	0.6	1	0.3	0	Invasive ductal carcinoma	0	2	1	TE（6）		no	1.22	5.43	0.24	233	4.45082	190.984	5.08333	1037.04	1.42	5.59	0.45	206	3.93662	145.07	3.15556	810.944
708933;710971	1	65	0	（-）	0	（-）	1	0.7	1	Invasive breast cancer	0	/	unknow	TEC6		yes	2.47	1.91	0.51	94	0.773279	38.0567	4.84314	72.6883	1.02	2.33	0.93	229	2.28431	224.51	1.09677	523.108
547289	0	29	0	0	1	0.6	1	0.2	0	Invasive ductal carcinoma	0	2	1	TEC6		no	2	3.94	0.5	217	1.97	108.5	4	427.49	0.68	2.82	0.42	260	4.14706	382.353	1.61905	1078.24
527864;527875	0	45	0	0	0	0	1	50	2	Adenoid Cystic Carcinoma	0	/	unknow	TEC6		yes	2.72	5.67	0.49	322	2.08456	118.382	5.55102	671.228	1.65	4.55	0.38	294	2.75758	178.182	4.34211	810.727
789169	0	47	0	（-）	1	0.02	1	0.5	3	unknow	0	/	unknow	TEC6		yes	1.7	2.09	0.35	181	1.22941	106.471	4.85714	222.524	0.9	4.31	0.36	263	4.78889	292.222	2.5	1259.48
796003	1	62	0	(-)	0	(-)	1	0.2	1	Invasive breast cancer	0	/	unknow	ECT8		no	3.04	5.2	0.35	284	1.71053	93.4211	8.68571	485.789	1.25	3.27	0.18	267	2.616	213.6	6.94444	698.472
731024	1	65	0	（-）	0	（-）	1	0.6	3	unknow	0	/	unknow	TE6		yes	1.39	3.91	0.37	276	2.81295	198.561	3.75676	776.374	1.03	2.77	0.5	266	2.68932	258.252	2.06	715.359
576223	1	62	0	（-）	0	（-）	1	0.8	3	unknow	0	/	unknow	TAC 4		no	1.26	6.18	0.4	269	4.90476	213.492	3.15	1319.38	1.17	2.25	0.45	319	1.92308	272.65	2.6	613.462
589667	0	33	1	0.01	1	0.01	0	0.03	0	Invasive ductal carcinoma	0	2	1	TAC 4		yes	2.4	3.83	0.56	324	1.59583	135	4.28571	517.05	2.11	3.56	0.7	342	1.6872	162.085	3.01429	577.024
590476	0	47	0	（-）	0	（-）	1	0.6	0	Invasive ductal carcinoma	0	3	2	TAC 4		no	1.49	6.64	0.61	334	4.45638	224.161	2.44262	1488.43	2.34	4.24	0.86	455	1.81197	194.444	2.72093	824.444
598856	0	44	1	0.4	1	0.7	1	0.2	0	Invasive ductal carcinoma	0	2	1	TAC 4		no	1.69	3.35	0.53	239	1.98225	141.42	3.18868	473.757	1.19	3.84	0.91	248	3.22689	208.403	1.30769	800.269
608136	1	62	1	0.8	0	（-）	0	0.01	0	Invasive ductal carcinoma	0	2	1	AC-T 6		no	1.68	4.83	0.51	356	2.875	211.905	3.29412	1023.5	0.85	7.3	0.56	418	8.58824	491.765	1.51786	3589.88
609912	1	60	1	0.9	1	0.5	0	0.05	0	Invasive ductal carcinoma	0	2	1	TAC 4		no	2.03	3.04	0.4	287	1.49754	141.379	5.075	429.793	1.01	10.26	0.96	338	10.1584	334.653	1.05208	3433.54
611406	0	44	0	（-）	0	（-）	1	0.3	0	Invasive ductal carcinoma	0	2	1	AC-T 6		yes	2.95	4.76	0.58	262	1.61356	88.8136	5.08621	422.753	2.84	2.33	0.53	230	0.820423	80.9859	5.35849	188.697
628464	1	53	0	0	0	0	1	0.2	0	Invasive ductal carcinoma	0	2-3	2	TAC 4		no	3.16	5.87	0.72	322	1.85759	101.899	4.38889	598.146	1.53	4.18	0.68	462	2.73203	301.961	2.25	1262.2
636877	1	56	0	（-）	0	（-）	1	0.2	1	Invasive breast cancer	0	/	unknow	AC-T 8		no	3.06	4.51	0.51	189	1.47386	61.7647	6	278.559	2.79	7.56	0.56	171	2.70968	61.2903	4.98214	463.355
637046	0	44	1	0.9	1	0.8	0	0.05	0	Invasive ductal carcinoma	0	2	1	TAC 4		yes	2.59	4.42	0.43	279	1.70656	107.722	6.02326	476.131	2.12	6.96	0.91	296	3.28302	139.623	2.32967	971.774
638341	1	59	0	（-）	0	（-）	1	0.9	0	Invasive ductal carcinoma	0	3	2	TAC 4		no	4.45	4.76	0.8	307	1.06966	68.9888	5.5625	328.387	1.68	3.93	0.88	552	2.33929	328.571	1.90909	1291.29
647047	0	45	1	0.8	1	0.7	0	0.1	0	Invasive ductal carcinoma	0	1	0	AC-T/8		no	1.44	3.83	0.39	242	2.65972	168.056	3.69231	643.653	1	3.25	0.37	231	3.25	231	2.7027	750.75
655325	1	63	1	0.95	1	0.9	0	0.1	0	Invasive ductal carcinoma	0	2	1	AC-T/4		yes	2.53	4.37	0.67	341	1.72727	134.783	3.77612	589	0.87	6.09	0.22	303	7	348.276	3.95455	2121
656665	1	51	1	0.9	1	0.2	1	0.15	0	Invasive ductal carcinoma	0	2	1	AC-T/6		no	1.85	5.45	0.31	347	2.94595	187.568	5.96774	1022.24	1.12	5.78	0.38	273	5.16071	243.75	2.94737	1408.88
656736	0	46	0	（-）	0	（-）	1	0.6	1	Invasive breast cancer	0	/	unknow	AC-T/8		yes	1.36	3.23	0.42	225	2.375	165.441	3.2381	534.375	1.2	2.66	0.5	245	2.21667	204.167	2.4	543.083
658498	1	64	1	0.9	1	0.3	0	0.07	0	Invasive ductal carcinoma	0	2	1	TAC/4		no	3.93	4.38	0.58	316	1.1145	80.4071	6.77586	352.183	2.1	2.84	0.65	313	1.35238	149.048	3.23077	423.295
658534	1	63	1	0.7	0	（-）	1	0.25	0	Invasive ductal carcinoma	0	2	1	AT/5		no	2.17	3.15	0.33	215	1.45161	99.0783	6.57576	312.097	1.71	2.86	0.43	281	1.67251	164.327	3.97674	469.977
670409	1	56	0	-	0	-	1	0.9	0	Invasive ductal carcinoma	0	2	1	AC-T 4		no	3.01	4.7	0.67	373	1.56146	123.92	4.49254	582.425	1.65	4.35	1.36	324	2.63636	196.364	1.21324	854.182
682022	0	34	1	0.8	1	0.05	0	0.1	0	Invasive ductal carcinoma	0	2	1	AC-T 4		no	1.69	4.4	0.41	195	2.60355	115.385	4.12195	507.692	1.43	3.22	0.66	316	2.25175	220.979	2.16667	711.552
682493	1	66	1	0.95	1	0.95	0	0.1	2	mucinous breast carcinoma	0	/	unknow	AT 6		no	1.43	3.17	0.26	224	2.21678	156.643	5.5	496.559	1.03	1.23	0.29	264	1.19417	256.311	3.55172	315.262
685273	1	56	0	（-）	0	（-）	1	0.3	0	Invasive ductal carcinoma	0	3	2	AC-T 8		yes	1.88	2.82	0.32	166	1.5	88.2979	5.875	249	1.71	2.45	0.38	352	1.43275	205.848	4.5	504.327
686220	1	60	1	0.3	1	0.05	1	0.3	0	Invasive ductal carcinoma	0	/	unknow	TA 4		yes	1.9	4.48	0.66	332	2.35789	174.737	2.87879	782.821	2.12	4.66	1.51	660	2.19811	311.321	1.40397	1450.75
690393	1	58	1	0.05	0	（-）	1	0.3	0	Invasive ductal carcinoma	0	2	1	TA 4		no	1.41	2.34	0.26	213	1.65957	151.064	5.42308	353.489	0.98	4.33	0.48	236	4.41837	240.816	2.04167	1042.73
702087	1	55	1	0.9	1	0.9	1	0.2	0	Invasive ductal carcinoma	0	2	1	AC-T 6		yes	2.4	3.78	0.32	374	1.575	155.833	7.5	589.05	1.27	2.98	0.38	331	2.34646	260.63	3.34211	776.677
717664	1	55	1	0.8	0	（-）	1	0.2	0	Invasive ductal carcinoma	0	2	1	AC-T 4		no	2.02	4.17	0.37	353	2.06436	174.752	5.45946	728.718	1.37	3.08	0.45	308	2.24818	224.818	3.04444	692.438
717689	1	62	1	0.8	0	（-）	0	0.1	0	Invasive ductal carcinoma	0	2	1	AC-T 4		yes	2.67	4.67	0.47	242	1.74906	90.6367	5.68085	423.273	1.46	1.98	0.49	285	1.35616	195.205	2.97959	386.507
720402	1	53	1	0.5	1	0.2	1	0.7	0	Invasive ductal carcinoma	0	2	1	AT 6		no	3.73	5.42	0.64	348	1.45308	93.2976	5.82812	505.673	2.08	5.11	0.88	273	2.45673	131.25	2.36364	670.688
724684	1	51	1	0.9	1	0.7	1	0.5	0	Invasive ductal carcinoma	0	2	1	AT 6		no	1.69	3.66	0.26	245	2.16568	144.97	6.5	530.592	1.45	2.8	0.4	240	1.93103	165.517	3.625	463.448
741994	0	44	0	（-）	0	（-）	1	0.5	0	Invasive ductal carcinoma	0	2-3	2	AT(4)		no	2.04	5.43	0.42	357	2.66176	175	4.85714	950.25	1.25	4.08	0.43	366	3.264	292.8	2.90698	1194.62
743802	1	60	1	0.7	1	0.1	0	0.05	0	Invasive ductal carcinoma	0	2	1	AC-T(7)		no	2.23	5.35	0.29	256	2.3991	114.798	7.68966	614.17	1.3	6.42	0.3	274	4.93846	210.769	4.33333	1353.14
746508	1	52	1	0.4	0	（-）	1	0.3	0	Invasive ductal carcinoma	0	/	unknow	TA(5)		no	2.11	3.54	0.39	297	1.67773	140.758	5.41026	498.284	1.33	2.3	0.42	293	1.72932	220.301	3.16667	506.692
746565	0	37	1	0.05	1	0.05	1	0.3	0	Invasive ductal carcinoma	0	2	1	AC-T(8)		no	1.83	4.58	0.54	237	2.50273	129.508	3.38889	593.148	1.55	2.94	0.35	228	1.89677	147.097	4.42857	432.465
746684	1	63	1	0.9	0	（-）	1	0.15	0	Invasive ductal carcinoma	0	2	1	AC-T(8)		yes	2.06	3.3	0.23	227	1.60194	110.194	8.95652	363.641	1.34	3.61	0.47	258	2.69403	192.537	2.85106	695.06
746692	1	64	0	（-）	0	（-）	1	0.5	0	Invasive ductal carcinoma	0	3	2	AC-T(8)		yes	2.1	2.36	0.28	215	1.12381	102.381	7.5	241.619	1.88	3.18	0.35	207	1.69149	110.106	5.37143	350.138
747312	1	56	1	0.8	1	0.9	1	0.15	0	Invasive ductal carcinoma	0	2	1	AC-T(8)		no	1.75	2.11	0.3	193	1.20571	110.286	5.83333	232.703	0.93	3.79	0.41	210	4.07527	225.806	2.26829	855.806
750423	0	46	1	0.8	1	0.8	1	0.15	0	Invasive ductal carcinoma	0	2	1	TAC(6)		no	1.6	4.4	0.48	275	2.75	171.875	3.33333	756.25	1.18	3.22	0.8	364	2.72881	308.475	1.475	993.288
750561	0	42	1	0.8	1	0.9	0	0.05	0	Invasive ductal carcinoma	0	2	1	TAC(4)		yes	1.45	4.99	0.6	269	3.44138	185.517	2.41667	925.731	0.82	3.07	0.56	246	3.7439	300	1.46429	921
750574	1	60	1	0.8	0	（-）	1	0.15	1	Invasive breast cancer	0	/	unknow	AC-T(6)		no	1.52	2.37	0.35	188	1.55921	123.684	4.34286	293.132	0.89	2.2	0.43	261	2.47191	293.258	2.06977	645.169
750758	1	52	1	0.1	0	（-）	1	0.6	0	Invasive ductal carcinoma	0	2	1	AC-T(7)		no	1.59	5.96	0.59	311	3.74843	195.597	2.69492	1165.76	1.29	5.23	0.87	360	4.05426	279.07	1.48276	1459.53
751065	1	55	1	0.95	1	0.75	1	0.3	0	Invasive ductal carcinoma	0	2	1	AT(6)		yes	2.4	2.77	0.25	237	1.15417	98.75	9.6	273.538	1.29	4.34	0.52	307	3.36434	237.984	2.48077	1032.85
752378	0	49	1	0.2	1	0.8	0	0.1	0	Invasive ductal carcinoma	0	2	1	ACT(8)		no	1.28	3.97	0.37	299	3.10156	233.594	3.45946	927.367	1.3	2.58	0.34	279	1.98462	214.615	3.82353	553.708
752394	0	41	1	0.6	1	0.9	1	0.5	1	Invasive breast cancer	0	/	unknow	AT(6)		no	1.37	6.1	0.39	260	4.45255	189.781	3.51282	1157.66	1.29	2.01	0.42	239	1.55814	185.271	3.07143	372.395
752497	0	44	1	0.7	1	0.6	0	0.03	0	Invasive ductal carcinoma	0	1	0	AT(6)		no	3.18	4.43	0.47	268	1.39308	84.2767	6.76596	373.346	2.75	12.3	0.66	255	4.47273	92.7273	4.16667	1140.55
753001	1	55	0	（-）	0	（-）	1	0.3	1	Invasive breast cancer	0	/	unknow	ACT(8)		yes	3.31	3.01	0.38	260	0.909366	78.5498	8.71053	236.435	2.23	4.22	0.56	336	1.89238	150.673	3.98214	635.839
755173	0	37	0	（-）	0	（-）	1	0.6	0	Invasive ductal carcinoma	0	2	1	TAC(6)		yes	1.42	5.23	0.46	316	3.6831	222.535	3.08696	1163.86	0.97	3.87	0.32	244	3.98969	251.546	3.03125	973.485
755227	0	38	1	0.8	1	0.4	0	0.05	0	Invasive ductal carcinoma	0	2	1	AT(5)		no	2.32	7.47	0.69	241	3.21983	103.879	3.36232	775.978	1.11	1.36	0.25	243	1.22523	218.919	4.44	297.73
757707	1	52	0	（-）	0	（-）	1	0.15	1	Invasive breast cancer	0	/	unknow	AC-T(4)		no	2	3.06	0.4	303	1.53	151.5	5	463.59	1.77	1.63	0.43	254	0.920904	143.503	4.11628	233.91
757774	1	61	0	（-）	0	（-）	0	0.05	0	Invasive ductal carcinoma	0	2	1	T-AC(5)		no	2.7	3.19	0.35	193	1.18148	71.4815	7.71429	228.026	2.45	4.47	0.46	244	1.82449	99.5918	5.32609	445.176
801739	0	48	1	0.9	1	0.9	0	0.1	0	Invasive ductal carcinoma	0	1-2	0	TAC(4)		no	2	3.71	0.41	253	1.855	126.5	4.87805	469.315	1.17	2.26	0.61	269	1.93162	229.915	1.91803	519.607
494020	1	56	0	（-）	0	（-）	0	0.1	0	Invasive ductal carcinoma	0	2	1	TAC(4)		no	1.19	3.21	0.4	193	2.69748	162.185	2.975	520.613	0.96	2.36	0.32	219	2.45833	228.125	3	538.375
506072	0	42	0	（-）	0	（-）	0	0.1	0	Invasive ductal carcinoma	0	2	1	TAC(4)		no	1.6	6.35	0.38	174	3.96875	108.75	4.21053	690.562	0.6	4.05	0.39	239	6.75	398.333	1.53846	1613.25
549851	0	31	0	0	0	0	1	70	0	Invasive ductal carcinoma	0	2	1	TAC4		yes	1.32	3.93	0.48	399	2.97727	302.273	2.75	1187.93	1.05	2.01	0.31	398	1.91429	379.048	3.3871	761.886
731049	1	62	1	0.8	1	0.9	1	40	0	Invasive ductal carcinoma	0	2	1	TAC 6		no	2.4	3.15	0.5	233	1.3125	97.0833	4.8	305.812	1.13	3.23	1.01	180	2.85841	159.292	1.11881	514.513
731111	0	47	1	0.8	1	0.7	0	10	0	Invasive ductal carcinoma	0	2	1	AC-T 8		no	1.86	2.79	0.29	270	1.5	145.161	6.41379	405	1.44	4.11	0.51	359	2.85417	249.306	2.82353	1024.65
743713	1	52	1	0.5	0	0	1	70	0	Invasive ductal carcinoma	0	2	1	TAC 6		no	1.86	7.21	0.54	282	3.87634	151.613	3.44444	1093.13	1.37	6.96	0.81	184	5.08029	134.307	1.69136	934.774
758704	1	57	1	0.8	1	0.01	0	5	0	Invasive ductal carcinoma	0	2	1	AC -T 8		no	2.97	4.16	0.5	356	1.40067	119.865	5.94	498.64	2.2	7.1	0.77	381	3.22727	173.182	2.85714	1229.59
763539	0	49	1	0.9	1	0.9	0	0.05	0	Invasive ductal carcinoma	0	2	1	TAC 6		no	2.87	3.01	0.33	292	1.04878	101.742	8.69697	306.244	1.6	1.89	0.4	286	1.18125	178.75	4	337.837
763632	1	59	1	0.95	1	0.95	1	0.35	1	Invasive breast cancer	0	/	unknow	AC -T 8		no	3.28	7	0.61	319	2.13415	97.2561	5.37705	680.793	2.6	10.04	0.84	349	3.86154	134.231	3.09524	1347.68
763896	1	54	1	0.9	1	0.3	1	0.4	0	Invasive ductal carcinoma	0	2	1	AC -T 8		no	1.82	2.08	0.35	223	1.14286	122.527	5.2	254.857	0.92	4.23	0.68	274	4.59783	297.826	1.35294	1259.8
763929	1	57	1	0.9	1	0.01	1	0.4	0	Invasive ductal carcinoma	0	2	1	AT 4		no	1.58	2.92	0.28	280	1.8481	177.215	5.64286	517.468	1.37	4.13	0.77	339	3.0146	247.445	1.77922	1021.95
765317	0	42	0	0	1	0.1	1	0.3	0	Invasive ductal carcinoma	0	2	1	AC -T 5		no	1.82	3.31	0.3	326	1.81868	179.121	6.06667	592.89	1.31	4.94	0.44	205	3.77099	156.489	2.97727	773.053
768004	0	50	1	0.8	0	0	0	0.1	1	Invasive breast cancer	0	/	unknow	AC -T 8		yes	3.58	4.32	0.85	291	1.2067	81.2849	4.21176	351.151	2.08	4.52	0.72	317	2.17308	152.404	2.88889	688.865
770896	1	51	0	0	0	0	1	0.2	0	Invasive ductal carcinoma	0	/	unknow	TAC 6		no	1.06	3.79	0.32	331	3.57547	312.264	3.3125	1183.48	0.86	7.48	0.6	262	8.69767	304.651	1.43333	2278.79
770916	1	66	1	0.7	1	0.7	0	0.1	0	Invasive ductal carcinoma	0	2	1	AC-T 4		yes	3.76	3.01	0.34	280	0.800532	74.4681	11.0588	224.149	2.38	2.28	0.62	274	0.957983	115.126	3.83871	262.487
771154	0	41	0	0	0	0	1	50	0	Invasive ductal carcinoma	0	2	1	TAC 5		no	1.17	3.08	0.01	291	2.63248	248.718	117	766.051	0.63	4.91	0.86	387	7.79365	614.286	0.732558	3016.14
772004	0	46	1	0.2	1	0.01	1	0.15	0	Invasive ductal carcinoma	0	2	1	AC-T 8		no	1.53	5.66	0.43	182	3.69935	118.954	3.55814	673.281	1.22	3.05	0.2	187	2.5	153.279	6.1	467.5
773758	0	38	1	0.03	1	0.03	0	0.1	1	Invasive breast cancer	0	/	unknow	AC-T 7		no	1.08	3.31	0.3	218	3.06481	201.852	3.6	668.13	1.46	26.57	0.83	171	18.1986	117.123	1.75904	3111.97
773809	0	23	0	0	0	0	1	70	1	Invasive breast cancer	0	/	unknow	AT 6		yes	1.6	4.37	0.36	147	2.73125	91.875	4.44444	401.494	0.76	0.81	0.23	143	1.06579	188.158	3.30435	152.408
774296	1	62	0	0	0	0	1	0.4	0	Invasive ductal carcinoma	0	2	1	TAC 6		yes	1.85	3.33	0.27	225	1.8	121.622	6.85185	405	1.25	3.68	0.51	240	2.944	192	2.45098	706.56
774552	0	42	1	0.5	1	0.4	0	0.1	0	Invasive ductal carcinoma	0	2	1	AT 4		no	1.86	5.5	0.52	441	2.95699	237.097	3.57692	1304.03	1.71	2.86	0.54	295	1.67251	172.515	3.16667	493.392
774621	0	47	0	0	0	0	1	0.4	1	Invasive breast cancer	0	/	unknow	AC-T 8		no	1.85	4.65	0.36	264	2.51351	142.703	5.13889	663.568	1.18	0.93	0.4	302	0.788136	255.932	2.95	238.017
775236	0	48	0	0	0	0	1	20	0	Invasive ductal carcinoma	0	/	unknow	AC-T 8		yes	2.53	4.93	0.51	370	1.94862	146.245	4.96078	720.988	1.18	2.14	0.42	256	1.81356	216.949	2.80952	464.271
777538	0	50	1	0.2	0	0	0	10	0	Invasive ductal carcinoma	0	2	1	AT 4		no	2.4	6.29	0.75	401	2.62083	167.083	3.2	1050.95	2.21	3.6	0.62	255	1.62896	115.385	3.56452	415.385
779889	1	53	0	0	0	0	0	0.05	0	Invasive ductal carcinoma	0	2	1	AT 6		no	2	4.34	0.41	242	2.17	121	4.87805	525.14	1.26	6.57	0.66	253	5.21429	200.794	1.90909	1319.21
782162	1	64	1	0.9	1	0.9	0	0.1	0	Invasive ductal carcinoma	0	2	1	AC-T 8		no	1.08	3.05	0.26	194	2.82407	179.63	4.15385	547.87	1	3.69	0.43	218	3.69	218	2.32558	804.42
782341	0	42	0	0	0	0	1	0.8	0	Invasive ductal carcinoma	0	2	1	AC-T 8		yes	1.92	4.49	0.55	364	2.33854	189.583	3.49091	851.229	1.91	6.59	0.91	447	3.45026	234.031	2.0989	1542.27
785729	1	54	1	0.9	1	0.4	1	0.15	0	Invasive ductal carcinoma	0	2	1	AC-T 8		no	1.79	2.78	0.26	201	1.55307	112.291	6.88462	312.168	1.14	4.59	0.44	233	4.02632	204.386	2.59091	938.132
786074	0	43	0	0	0	0	1	0.6	0	Invasive ductal carcinoma	0	3	2	AT 6		yes	2.23	4.6	0.43	391	2.06278	175.336	5.18605	806.547	1.71	3.84	0.62	323	2.24561	188.889	2.75806	725.333
788298	0	32	0	0	0	0	1	0.5	0	Invasive ductal carcinoma	0	3	2	AC-T 6		yes	3.35	4.28	0.41	253	1.27761	75.5224	8.17073	323.236	1.81	5.59	0.49	174	3.0884	96.1326	3.69388	537.381
788351	1	51	1	0.8	0	0	1	30	1	Invasive breast cancer	0	/	unknow	AT 6		no	1.35	3.1	0.32	226	2.2963	167.407	4.21875	518.963	0.92	2.9	0.38	323	3.15217	351.087	2.42105	1018.15
788521	1	61	1	0.8	1	0.1	1	0.3	1	Invasive breast cancer	0	/	unknow	AC-T 8		no	3	3.06	0.02	342	1.02	114	150	348.84	1.89	2.52	0.49	473	1.33333	250.265	3.85714	630.667
788578	0	43	1	0.9	1	0.8	1	0.3	0	Invasive ductal carcinoma	0	2	1	AT 6		yes	1.84	2.75	0.26	268	1.49457	145.652	7.07692	400.543	1.04	2.13	0.19	332	2.04808	319.231	5.47368	679.962
788658	0	37	1	0.7	1	50	1	0.5	0	Invasive ductal carcinoma	0	2	1	AT 6		no	1.77	4.05	0.43	296	2.28814	167.232	4.11628	677.288	1.44	5.21	0.58	366	3.61806	254.167	2.48276	1324.21
788670	1	55	0	0	0	0	1	0.8	0	Invasive ductal carcinoma	0	3	2	AC-T 8		no	2.8	5.26	0.55	271	1.87857	96.7857	5.09091	509.093	1.87	4.34	0.56	222	2.32086	118.717	3.33929	515.23
788823	1	51	1	0.9	0	0	1	0.5	0	Invasive ductal carcinoma	0	3	2	AC-T 8		yes	3.11	4.59	0.28	263	1.47588	84.5659	11.1071	388.158	2.08	3.18	0.44	245	1.52885	117.788	4.72727	374.567
790406	1	53	1	0.95	0	0	1	0.4	0	Invasive ductal carcinoma	0	2	1	AC-T 8		yes	1.11	2.22	0.11	232	2	209.009	10.0909	464	1.05	2.42	0.2	222	2.30476	211.429	5.25	511.657
790445	1	62	1	0.02	0	0	1	0.25	0	Invasive ductal carcinoma	0	2	1	TAC 4		no	2.31	2.36	0.25	341	1.02165	147.619	9.24	348.381	2.24	4.52	0.34	315	2.01786	140.625	6.58824	635.625
794715	0	45	1	0.8	1	0.5	1	0.3	0	Invasive ductal carcinoma	0	2	1	TAC 6		no	1.92	2.51	0.19	252	1.30729	131.25	10.1053	329.438	2.52	2.4	0.22	177	0.952381	70.2381	11.4545	168.571
795541	0	42	1	0.8	1	0.8	1	0.3	0	Invasive ductal carcinoma	0	2	1	AT 6		no	3	5.27	0.43	344	1.75667	114.667	6.97674	604.293	2.79	2.74	0.49	508	0.982079	182.079	5.69388	498.896
795604	0	48	1	0.8	1	0.9	1	0.3	0	Invasive ductal carcinoma	0	2	1	AT 6		no	1.71	3.3	0.48	247	1.92982	144.444	3.5625	476.667	2.6	4.1	0.7	237	1.57692	91.1538	3.71429	373.731
795605	0	47	1	0.9	1	0.2	1	0.4	0	Invasive ductal carcinoma	0	2	1	AT 6		no	1.68	3.76	0.41	353	2.2381	210.119	4.09756	790.048	2.29	5.66	0.49	412	2.47162	179.913	4.67347	1018.31
795683	1	65	1	0.9	1	0.9	1	0.15	0	Invasive ductal carcinoma	0	2	1	AC-T 8		yes	1.77	5.17	0.38	263	2.9209	148.588	4.65789	768.198	1.54	6.63	0.63	222	4.30519	144.156	2.44444	955.753
795715	0	47	0	0	0	0	1	0.6	0	Invasive ductal carcinoma	0	3	2	TAC 6		yes	1.41	3.79	0.27	352	2.68794	249.645	5.22222	946.156	1.87	3.14	0.28	270	1.67914	144.385	6.67857	453.369
795982	1	52	1	99	1	0.99	1	0.4	0	Invasive ductal carcinoma	0	3	2	AC -T 8		no	2.77	4.43	0.4	273	1.59928	98.556	6.925	436.603	1.58	5.59	0.41	197	3.53797	124.684	3.85366	696.981
798959	0	49	1	0.9	1	0.8	1	0.4	1	Invasive breast cancer	0	/	unknow	AC-T 8		yes	1.5	5.29	0.39	287	3.52667	191.333	3.84615	1012.15	1.48	3.33	0.34	296	2.25	200	4.35294	666
802759	0	47	1	0.9	1	0.9	1	0.3	0	Invasive ductal carcinoma	0	2	1	AT 4		yes	1.91	2.41	0.41	231	1.26178	120.942	4.65854	291.471	1.78	1.91	0.27	232	1.07303	130.337	6.59259	248.944
812014	0	40	0	0	0	0	1	0.15	0	Invasive ductal carcinoma	0	2	1	TAC 6		yes	1.9	4.97	0.55	299	2.61579	157.368	3.45455	782.121	1.48	6.24	0.67	321	4.21622	216.892	2.20896	1353.41
812153	1	61	0	0	0	0	1	20	1	Invasive breast cancer	0	/	unknow	AC-T 8		no	1.56	5.69	0.35	318	3.64744	203.846	4.45714	1159.88	1.44	3.76	0.54	189	2.61111	131.25	2.66667	493.5
812989	1	56	1	0.5	0	0	1	0.6	1	Invasive breast cancer	0	/	unknow	AT(6)		no	2.3	4.09	0.34	214	1.77826	93.0435	6.76471	380.548	1.58	3.68	0.51	208	2.32911	131.646	3.09804	484.456
813471	1	60	1	0.9	1	0.08	1	40	0	Invasive ductal carcinoma	0	2	1	AT(6)		no	2.6	5.37	0.71	168	2.06538	64.6154	3.66197	346.985	1.41	3.92	1.36	318	2.78014	225.532	1.03676	884.085
813481	0	50	0	0	0	0	1	30	0	Invasive ductal carcinoma	0	2	1	AT(6)		no	2.6	3.3	0.26	275	1.26923	105.769	10	349.038	1.44	2.69	0.34	225	1.86806	156.25	4.23529	420.312
813529	0	27	0	0	0	0	1	0.8	1	Invasive breast cancer	0	/	unknow	AC-T（8）		no	1.24	3.56	0.37	267	2.87097	215.323	3.35135	766.548	1.26	2.11	0.59	241	1.6746	191.27	2.13559	403.579
813699	1	55	1	0.9	1	0.9	1	0.2	0	Invasive ductal carcinoma	0	2	1	AT(6)		no	0.93	2.54	0.24	147	2.73118	158.065	3.875	401.484	0.62	3.37	0.38	176	5.43548	283.871	1.63158	956.645
814005	1	54	0	0	0	0	1	0.2	0	Invasive ductal carcinoma	0	/	unknow	TAC（6）		yes	1.34	4.59	0.18	235	3.42537	175.373	7.44444	804.963	1.79	2.7	0.33	84	1.50838	46.9274	5.42424	126.704
814498	0	50	0	0	0	0	1	0.4	0	Invasive ductal carcinoma	0	2	1	AC -T （8）		no	2.49	3.58	0.43	327	1.43775	131.325	5.7907	470.145	2.09	1.54	0.48	378	0.736842	180.861	4.35417	278.526
817821	1	67	0	0	0	0	1	0.5	0	Invasive ductal carcinoma	0	2	1	AT(7)		no	2.42	3.67	0.34	222	1.51653	91.7355	7.11765	336.669	1.36	5.98	0.5	334	4.39706	245.588	2.72	1468.62
818143	0	39	1	0.9	1	0.05	1	45	0	Invasive ductal carcinoma	0	2-3	2	AC-AT（7）		no	1.34	8.27	0.43	271	6.17164	202.239	3.11628	1672.51	1.42	4.04	0.7	265	2.84507	186.62	2.02857	753.944
818262	1	53	0	0	0	0	1	0.4	0	Invasive ductal carcinoma	0	3	2	TAC（6）		no	1.47	4.25	0.43	263	2.89116	178.912	3.4186	760.374	0.59	5.62	0.7	143	9.52542	242.373	0.842857	1362.14
818270	0	48	0	0	0	0	1	0.8	0	Invasive ductal carcinoma	0	3	2	AC-AT（8）		no	1.22	3.37	0.22	221	2.7623	181.148	5.54545	610.467	0.98	5.2	0.43	187	5.30612	190.816	2.27907	992.245
818461	1	62	0	0	0	0	1	0.3	0	Invasive ductal carcinoma	0	2	1	AC -T （6）		yes	3.87	5.59	0.57	331	1.44444	85.5297	6.78947	478.111	1.61	1.98	0.7	181	1.22981	112.422	2.3	222.596
818727	1	53	1	0.9	0	0	1	0.6	0	Invasive ductal carcinoma	0	2	1	AT(6)		no	1.63	6.02	0.44	351	3.69325	215.337	3.70455	1296.33	1.69	4.71	0.61	342	2.78698	202.367	2.77049	953.148
820232	0	44	1	0.9	1	0.7	1	0.2	0	Invasive ductal carcinoma	0	2	1	AT(6)		yes	1.92	3.98	0.53	189	2.07292	98.4375	3.62264	391.781	1.14	2.46	0.73	162	2.15789	142.105	1.56164	349.579
820625	0	50	1	0.8	1	0.05	1	0.6	1	Invasive breast cancer	0	/	unknow	AT(5)		no	1.33	2.63	0.28	230	1.97744	172.932	4.75	454.812	1.26	2.8	0.54	210	2.22222	166.667	2.33333	466.667
822086	1	52	1	0.1	0	0	1	0.15	0	Invasive ductal carcinoma	0	2	1	AC -T （8）		no	1.46	4.07	0.45	296	2.78767	202.74	3.24444	825.151	1.58	5.48	0.46	259	3.46835	163.924	3.43478	898.304
822098	0	36	1	0.9	1	0.3	1	0.2	0	Invasive ductal carcinoma	0	2	1	AT(6)		yes	2.22	3.73	0.33	319	1.68018	143.694	6.72727	535.977	1.77	3.94	0.66	331	2.22599	187.006	2.68182	736.802
822135	0	47	0	0	0	0	1	0.7	0	Invasive ductal carcinoma	0	2-3	2	AC -T （8）		no	2.64	4.43	0.52	234	1.67803	88.6364	5.07692	392.659	1.8	5.66	0.63	245	3.14444	136.111	2.85714	770.389
822208	0	49	1	0.9	1	0.7	1	0.4	1	Invasive breast cancer	0	2	1	AT(6)		no	1.46	4.11	0.26	239	2.81507	163.699	5.61538	672.801	0.85	2.62	0.36	377	3.08235	443.529	2.36111	1162.05
822521	1	63	0	0	0	0	1	0.8	0	Invasive ductal carcinoma	0	2-3	2	AT(6)		no	2.69	5.34	0.33	317	1.98513	117.844	8.15152	629.286	2.18	4.4	0.79	319	2.01835	146.33	2.75949	643.853
822659	0	44	1	0.9	1	0.9	0	10	0	Invasive ductal carcinoma	0	2	1	AC -T （6）		yes	1.29	4.91	0.34	210	3.8062	162.791	3.79412	799.302	0.89	2.37	0.61	294	2.66292	330.337	1.45902	782.899
822986	1	56	1	0.9	1	0.8	1	0.3	0	Invasive ductal carcinoma	0	2-3	2	AC -T （8）		no	2.43	3.54	0.48	227	1.45679	93.4156	5.0625	330.691	1.85	3.88	0.51	237	2.0973	128.108	3.62745	497.059
823029	0	47	0	0	0	0	1	90	0	Invasive ductal carcinoma	0	/	unknow	TAC（6）		yes	1.84	3.4	0.43	253	1.84783	137.5	4.27907	467.5	1.12	5.66	0.59	391	5.05357	349.107	1.89831	1975.95
823097	1	58	1	0.3	1	0.1	1	0.6	0	Invasive ductal carcinoma	0	3	2	AC -T （8）		no	1.57	1.9	0.2	191	1.21019	121.656	7.85	231.146	1.12	4.92	0.38	140	4.39286	125	2.94737	615
823263	1	57	1	0.95	1	0.3	1	0.15	0	Invasive ductal carcinoma	0	2	1	AT(6)		no	1.34	3.23	0.35	198	2.41045	147.761	3.82857	477.269	0.95	2.12	0.43	225	2.23158	236.842	2.2093	502.105
824518	1	57	1	0.9	1	0.05	1	0.15	0	Invasive ductal carcinoma	0	2	1	AT(6)		no	3.31	4.21	0.45	238	1.2719	71.9033	7.35556	302.713	3.03	3.97	0.56	209	1.31023	68.9769	5.41071	273.838
824675	1	56	1	0.95	1	0.95	1	0.15	1	Invasive breast cancer	0	/	unknow	AC-T8		yes	2.02	8.6	0.41	265	4.25743	131.188	4.92683	1128.22	2.14	7.81	0.53	220	3.64953	102.804	4.03774	802.897
825683	0	46	1	0.9	1	0.9	1	0.3	0	Invasive ductal carcinoma	0	2	1	AC -T (8)		yes	1.64	4.92	0.57	194	3	118.293	2.87719	582	1.6	3.14	0.53	161	1.9625	100.625	3.01887	315.962
829549	1	51	0	0	0	0	1	0.7	0	Invasive ductal carcinoma	0	2	1	AT(6)		yes	3.36	3.97	0.5	278	1.18155	82.7381	6.72	328.47	3.08	3.32	0.93	274	1.07792	88.961	3.31183	295.351
829671	0	50	0	0	0	0	1	0.7	1	Invasive breast cancer	0	/	unknow	AC -T (8)		yes	2.56	2.54	0.28	260	0.992188	101.562	9.14286	257.969	2.41	10.87	0.88	247	4.51037	102.49	2.73864	1114.06
830863	1	55	1	0.9	1	0.15	1	0.15	0	Invasive ductal carcinoma	0	2	1	TAC（6）		no	1.14	2.23	0.33	125	1.95614	109.649	3.45455	244.518	0.69	2.56	0.76	139	3.71014	201.449	0.907895	515.71
833248	1	51	1	0.95	1	0.95	0	10	0	Invasive ductal carcinoma	0	2	1	AC -T (8)		no	2.92	8.12	0.7	292	2.78082	100	4.17143	812	1.86	8.66	0.59	227	4.65591	122.043	3.15254	1056.89
833621	1	55	1	0.9	0	0	1	0.4	0	Invasive ductal carcinoma	0	2-3	2	AC（5）		yes	1.9	3.33	0.33	234	1.75263	123.158	5.75758	410.116	1.75	22.14	2.55	311	12.6514	177.714	0.686275	3934.59
833688	1	54	0	0	0	0	1	0.6	0	Invasive ductal carcinoma	0	3	2	AC -T (5)		no	1.85	2.27	0.18	353	1.22703	190.811	10.2778	433.141	1.49	8.8	1.11	403	5.90604	270.47	1.34234	2380.13
834064	0	34	1	0.7	1	0.6	1	0.6	0	Invasive ductal carcinoma	0	2	1	AC -T (8)		yes	2.39	2.77	0.43	198	1.159	82.8452	5.55814	229.481	1.73	3.11	0.3	223	1.79769	128.902	5.76667	400.884
835754	0	44	0	0	0	0	1	30	1	Invasive breast cancer	0	3	2	TAC（6）		no	1.3	2.75	0.2	254	2.11538	195.385	6.5	537.308	0.98	5.89	0.4	327	6.0102	333.673	2.45	1965.34
836938	0	38	1	0.8	1	0.2	1	0.4	0	Invasive ductal carcinoma	0	2	1	AT(8)		no	2.24	3.76	0.4	333	1.67857	148.661	5.6	558.964	1.11	1.83	0.63	243	1.64865	218.919	1.7619	400.622
837257	1	51	1	0.7	1	0.4	0	10	0	Invasive ductal carcinoma	0	2	1	AC -T （5）		no	2.42	6.23	0.81	233	2.57438	96.281	2.98765	599.831	0.97	4.18	1.02	223	4.30928	229.897	0.95098	960.969
840275	1	52	1	0.9	1	0.7	1	25	0	Invasive ductal carcinoma	0	2	1	TAC（8）		no	1.98	4.77	0.42	278	2.40909	140.404	4.71429	669.727	1.14	2.41	0.59	264	2.11404	231.579	1.9322	558.105
840405	1	56	1	0.9	1	0.1	1	0.4	0	Invasive ductal carcinoma	0	2	1	TAC（6）		no	1.87	3.2	0.28	242	1.71123	129.412	6.67857	414.118	0.96	3.29	0.66	271	3.42708	282.292	1.45455	928.74
840537	0	43	0	0	0	0	1	0.8	0	Invasive ductal carcinoma	0	2	1	TAC（4）		yes	1.72	5.13	0.41	352	2.98256	204.651	4.19512	1049.86	1.02	3.55	0.56	329	3.48039	322.549	1.82143	1145.05
840851	0	34	0	0	0	0	1	0.7	0	Invasive ductal carcinoma	0	2	1	AT(6)		no	1.93	5.54	0.42	266	2.87047	137.824	4.59524	763.544	1.99	16.28	0.95	170	8.1809	85.4271	2.09474	1390.75
842169	0	42	1	0.5	0	0	1	0.4	0	Invasive ductal carcinoma	0	2	1	AC -T (8)		no	1.94	4.16	0.26	226	2.14433	116.495	7.46154	484.619	1.16	2.2	0.23	191	1.89655	164.655	5.04348	362.241
842381	0	35	0	0	0	0	1	0.3	0	Invasive ductal carcinoma	0	3	2	AC -T (8)		no	1.69	6.17	0.28	221	3.65089	130.769	6.03571	806.846	1.38	3.46	0.25	193	2.50725	139.855	5.52	483.899
845524	0	47	1	0.7	1	0.1	1	0.25	0	Invasive ductal carcinoma	0	2	1	AC -T (8)		no	1.89	3.86	0.4	100	2.04233	52.9101	4.725	204.233	1.08	2.38	0.45	112	2.2037	103.704	2.4	246.815
845591	0	45	1	0.2	1	0.4	0	0.1	0	Invasive ductal carcinoma	0	2	1	AC -T (8)		no	1.32	5.61	0.28	296	4.25	224.242	4.71429	1258	0.81	3.63	0.19	278	4.48148	343.21	4.26316	1245.85
848330	1	52	1	0.9	1	0.9	0	0.1	0	Invasive ductal carcinoma	0	1	0	AT(6)		no	2.6	3.62	0.49	131	1.39231	50.3846	5.30612	182.392	1.25	1.75	0.35	297	1.4	237.6	3.57143	415.8
794499	0	47	0	(-)	0	(-)	1	0.7	3	unknow	0	/	unknow	AT6		yes	3.1	2.72	0.51	200	0.877419	64.5161	6.07843	175.484	1.92	2.1	0.33	151	1.09375	78.6458	5.81818	165.156
790014	0	26	1	0.3	0	（-）	1	0.7	3	unknow	0	/	unknow	AT6		yes	2.84	5.82	0.49	308	2.0493	108.451	5.79592	631.183	1.48	2.27	0.59	314	1.53378	212.162	2.50847	481.608
793250	0	43	0	（-）	0	（-）	1	0.5	3	unknow	0	/	unknow	ACT8		yes	2.22	5.94	0.54	388	2.67568	174.775	4.11111	1038.16	1.83	4.95	0.46	335	2.70492	183.06	3.97826	906.148
705034	1	60	0	（-）	0	（-）	1	0.2	1	Invasive breast cancer	0	/	unknow	EC-T 8		no	2.34	5.31	0.36	255	2.26923	108.974	6.5	578.654	1.5	7.63	0.53	342	5.08667	228	2.83019	1739.64
604102	0	46	0	（-）	0	（-）	1	0.4	1	Invasive breast cancer	0	/	unknow	TEC 4		yes	1.69	4.63	0.28	181	2.73964	107.101	6.03571	495.876	1.47	3.86	0.61	172	2.62585	117.007	2.40984	451.646
648357	0	46	0	0	0	0	1	0.8	0	Invasive ductal carcinoma	0	2	1	TEC 6		yes	0.97	3.59	0.42	357	3.70103	368.041	2.30952	1321.27	0.88	1.75	0.5	368	1.98864	418.182	1.76	731.818
670389	0	26	1	0.6	1	0.1	1	0.15	0	Invasive ductal carcinoma	0	2	1	EC-T 8		no	2.42	3.92	0.44	329	1.61983	135.95	5.5	532.926	2.37	4.21	0.45	323	1.77637	136.287	5.26667	573.768
653606	0	49	1	0.02	1	0.05	1	0.3	0	Invasive ductal carcinoma	0	2	1	EC-T 7		no	1.76	3.81	0.33	431	2.16477	244.886	5.33333	933.017	0.89	2.11	0.48	464	2.37079	521.348	1.85417	1100.04
615313	1	53	0	0	0	0	0	0.1	2	Adenoid Cystic Carcinoma	0	/	unknow	TE 4		yes	2.07	3.59	0.39	237	1.7343	114.493	5.30769	411.029	1.03	2.81	0.63	272	2.72816	264.078	1.63492	742.058
662889	0	48	0	（-）	0	（-）	1	0.8	0	Invasive ductal carcinoma	0	2	1	EC-T 8		yes	2.14	4.3	0.44	213	2.00935	99.5327	4.86364	427.991	0.74	3.14	0.28	239	4.24324	322.973	2.64286	1014.14
715536	1	52	1	0.6	1	0.8	1	0.15	1	Invasive breast cancer	0	/	unknow	TEC 6		no	1.93	5.07	0.41	243	2.62694	125.907	4.70732	638.347	1.34	4.53	0.59	302	3.3806	225.373	2.27119	1020.94
637029	0	42	0	（-）	0	（-）	1	0.2	3	unknow	0	/	unknow	TEC 6		yes	1.51	2.74	0.36	221	1.81457	146.358	4.19444	401.02	1.31	2.76	0.81	255	2.10687	194.656	1.61728	537.252
726513	1	53	1	0.7	1	0.03	1	0.15	0	Invasive ductal carcinoma	0	2	1	EC-T 4		no	1.23	3.9	0.26	271	3.17073	220.325	4.73077	859.268	0.91	4.06	0.3	267	4.46154	293.407	3.03333	1191.23
706908	1	54	1	0.8	1	0.3	1	0.4	0	Invasive ductal carcinoma	0	2	1	TEC 5		no	2.38	5.57	0.84	256	2.34034	107.563	2.83333	599.126	1.15	3.82	0.79	285	3.32174	247.826	1.4557	946.696
714529	0	45	1	0.2	1	0.05	1	0.3	0	Invasive ductal carcinoma	0	2	1	EC-T 8		no	2.44	3.82	0.3	389	1.56557	159.426	8.13333	609.008	1.62	4.03	0.4	398	2.48765	245.679	4.05	990.086
643810	0	30	0	（-）	0	（-）	1	0.8	0	Invasive ductal carcinoma	0	3	2	TEC 4		no	2.1	5.21	0.38	329	2.48095	156.667	5.52632	816.233	1.13	3.43	0.58	390	3.0354	345.133	1.94828	1183.81
588514	0	49	1	0.8	1	0.8	1	0.2	0	Invasive ductal carcinoma	0	2	1	EC-T 4		no	1.65	5.09	0.35	165	3.08485	100	4.71429	509	1.18	2.18	0.27	257	1.84746	217.797	4.37037	474.797
607085	0	43	1	0.5	1	0.5	1	0.2	3	unknow	0	/	unknow	TEC 6		yes	1.78	3.02	0.57	295	1.69663	165.73	3.12281	500.506	1.41	6.51	0.68	508	4.61702	360.284	2.07353	2345.45
513105	0	49	1	0.6	1	0.7	0	0.03	0	Invasive ductal carcinoma	0	2	1	TE 4		no	2.25	3.39	0.37	250	1.50667	111.111	6.08108	376.667	1.59	1.82	0.36	247	1.14465	155.346	4.41667	282.73
513489	0	41	1	0.7	1	0.7	1	0.15	1	Invasive breast cancer	0	/	unknow	TE 4		yes	1.85	4.97	0.33	246	2.68649	132.973	5.60606	660.876	1.24	2.95	0.48	291	2.37903	234.677	2.58333	692.298
517995	1	53	0	0	0	0	1	0.15	0	Invasive ductal carcinoma	0	2	1	TE 4		no	1.9	4.04	0.34	195	2.12632	102.632	5.58824	414.632	2	7.81	0.67	302	3.905	151	2.98507	1179.31
545510	1	51	1	0.7	1	0.5	1	0.2	0	Invasive ductal carcinoma	0	2	1	TEC 4		no	2.28	4	0.4	243	1.75439	106.579	5.7	426.316	1.44	3.48	0.39	312	2.41667	216.667	3.69231	754
549481	1	61	1	0.8	0	0	0	0.05	0	Invasive ductal carcinoma	0	2	1	TE 6		yes	1.13	2.87	0.25	169	2.53982	149.558	4.52	429.23	1.66	6.35	0.51	243	3.8253	146.386	3.2549	929.548
550367	0	46	1	0.1	1	0.01	1	0.4	0	Invasive ductal carcinoma	0	2	1	TE 6		no	1.88	5.33	0.41	245	2.83511	130.319	4.58537	694.601	1.55	5.44	0.58	282	3.50968	181.935	2.67241	989.729
551648	0	25	1	0.05	1	0.01	0	0.03	1	Invasive breast cancer	0	/	unknow	TEC 8		no	3.38	4.22	0.72	304	1.24852	89.9408	4.69444	379.55	2.63	2.7	1.75	262	1.02662	99.6198	1.50286	268.973
556257	1	54	1	0.2	0	0	0	0.1	0	Invasive ductal carcinoma	0	2	1	TE 4		yes	1.91	3.16	0.38	222	1.65445	116.23	5.02632	367.288	1.58	4.32	0.56	347	2.73418	219.62	2.82143	948.759
560580	1	54	1	0.9	1	0.6	0	0.1	0	Invasive ductal carcinoma	0	2	1	TEC 6		no	2.54	5.02	0.36	296	1.97638	116.535	7.05556	585.008	1.46	4.4	0.54	324	3.0137	221.918	2.7037	976.438
561909	1	54	1	0.8	0	0	0	0.05	0	Invasive ductal carcinoma	0	2	1	TEC 4		no	2.86	4.17	0.39	298	1.45804	104.196	7.33333	434.497	2.01	7.47	0.86	323	3.71642	160.697	2.33721	1200.4
683642	1	63	1	0.9	1	0.5	1	0.3	0	Invasive ductal carcinoma	1	2	1	AT 4		no	2.43	5.71	0.51	246	2.34979	101.235	4.76471	578.049	0.93	4.73	0.66	189	5.08602	203.226	1.40909	961.258
740020	1	54	1	0.8	1	0.3	1	0.15	0	Invasive ductal carcinoma	1	2	1	AC-T 6		yes	1.95	2.78	0.4	228	1.42564	116.923	4.875	325.046	1.28	6.19	0.85	328	4.83594	256.25	1.50588	1586.19
728839	0	33	1	0.7	0	（-）	0	0.1	0	Invasive ductal carcinoma	1	2	1	AT 6		no	2.04	5.59	0.51	268	2.7402	131.373	4	734.373	2.12	3.68	0.45	283	1.73585	133.491	4.71111	491.245
672174	0	31	1	0.9	1	0.5	1	0.7	3	unknow	1	/	unknow	AC-T 8		yes	2.2	5.98	0.33	222	2.71818	100.909	6.66667	603.436	1.2	4.85	0.27	214	4.04167	178.333	4.44444	864.917
728785	1	67	0	（-）	0	（-）	0	0.1	1	Invasive breast cancer	1	/	unknow	AC-T 8		no	2.12	4.8	0.65	324	2.26415	152.83	3.26154	733.585	1.7	4.05	0.76	273	2.38235	160.588	2.23684	650.382
618649	0	41	1	0.6	1	0.6	0	0.05	1	Invasive breast cancer	1	/	unknow	ATC 4		no	2.63	5.77	0.53	282	2.19392	107.224	4.96226	618.684	1.75	2.83	0.61	337	1.61714	192.571	2.86885	544.977
725264	1	52	1	0.4	1	0.15	1	0.3	0	Invasive ductal carcinoma	1	2	1	AC-T 8		no	3.61	4.48	0.49	268	1.241	74.2382	7.36735	332.587	2	4.38	0.41	307	2.19	153.5	4.87805	672.33
571211	1	58	1	0.9	0	0	1	0.3	0	Invasive ductal carcinoma	1	2	1	TEC 6		no	1.44	4.42	0.42	236	3.06944	163.889	3.42857	724.389	0.79	2.89	0.32	325	3.65823	411.392	2.46875	1188.92
571461	0	44	1	0.9	1	0.7	1	0.6	0	Invasive ductal carcinoma	1	2	1	TEC 6		yes	2.87	2.38	0.43	392	0.829268	136.585	6.67442	325.073	1.33	2.01	0.29	450	1.51128	338.346	4.58621	680.075
571761	0	45	1	0.9	1	0.95	0	0.1	0	Invasive ductal carcinoma	1	1	0	TEC 6		yes	1.7	4.16	0.57	149	2.44706	87.6471	2.98246	364.612	0.74	3.4	0.39	280	4.59459	378.378	1.89744	1286.49
571827	0	46	1	0.8	1	0.5	0	0.08	0	Invasive ductal carcinoma	1	2	1	TEC 6		yes	2.48	5.15	0.42	372	2.07661	150	5.90476	772.5	1.87	7.44	0.98	398	3.97861	212.834	1.90816	1583.49
573893	0	47	1	0.9	1	0.8	0	0.1	0	Invasive ductal carcinoma	1	2	1	TEC 4		no	1.64	7.48	0.53	417	4.56098	254.268	3.09434	1901.93	1.59	9.34	1.18	329	5.87421	206.918	1.34746	1932.62
574083	0	39	1	0.7	1	0.05	1	0.25	0	Invasive ductal carcinoma	1	2	1	TE 6		no	1.07	2.93	0.29	258	2.73832	241.121	3.68966	706.486	0.93	6.09	0.53	284	6.54839	305.376	1.75472	1859.74
574655	1	57	0	（-）	0	（-）	1	0.3	1	Invasive breast cancer	1	/	unknow	TC 1+TEC 2+TC 2+TEC 1		no	1.71	3.71	0.41	208	2.16959	121.637	4.17073	451.275	1.54	2.97	0.41	293	1.92857	190.26	3.7561	565.071
575189	1	61	1	0.95	0	（-）	0	0.05	0	Invasive ductal carcinoma	1	2	1	TEC 4		yes	1.73	1.93	0.25	216	1.11561	124.855	6.92	240.971	1.09	3.93	0.62	264	3.6055	242.202	1.75806	951.853
576784	0	46	1	0.9	1	0.9	1	0.2	0	Invasive ductal carcinoma	1	1	0	EC-T 7		no	2.15	4.5	0.42	279	2.09302	129.767	5.11905	583.953	1.92	3.32	0.48	294	1.72917	153.125	4	508.375
579846	0	40	1	0.9	1	0.9	1	0.25	1	Invasive breast cancer	1	/	unknow	TEC 6		yes	3.37	6.54	0.48	320	1.94065	94.9555	7.02083	621.009	1.96	8.09	0.45	343	4.12755	175	4.35556	1415.75
584561	0	48	1	0.7	1	0.2	1	0.25	1	Invasive breast cancer	1	/	unknow	TEC 6		yes	0.95	2.91	0.49	308	3.06316	324.211	1.93878	943.453	0.82	5	0.82	334	6.09756	407.317	1	2036.59
584819	1	62	1	0.9	0	（-）	0	0.1	0	Invasive ductal carcinoma	1	2	1	EC-T 4		no	2.87	4.25	0.64	202	1.48084	70.3833	4.48438	299.129	1.45	5.62	0.71	294	3.87586	202.759	2.04225	1139.5
588140	0	50	1	0.7	1	0.05	1	0.4	0	Invasive ductal carcinoma	1	2	1	TE 4		no	1.31	4.48	0.4	350	3.41985	267.176	3.275	1196.95	1.57	5.03	1.2	390	3.20382	248.408	1.30833	1249.49
590587	0	42	1	0.4	1	0.6	1	0.4	0	Invasive ductal carcinoma	1	2	1	EC-T 7		no	2.19	4.22	0.44	278	1.92694	126.941	4.97727	535.689	1.98	4.99	0.47	270	2.5202	136.364	4.21277	680.455
591094	0	43	1	0.8	1	0.8	1	0.4	0	Invasive ductal carcinoma	1	3	2	EC-T 8		no	3.27	6.11	0.96	336	1.8685	102.752	3.40625	627.817	2.21	6	0.92	339	2.71493	153.394	2.40217	920.362
591410	1	54	1	0.9	0	（-）	1	0.4	0	Invasive ductal carcinoma	1	2	1	TEC 6		no	2.75	2.52	0.39	257	0.916364	93.4545	7.05128	235.505	1.85	2.72	0.78	306	1.47027	165.405	2.37179	449.903
594779	1	60	0	（-）	0	（-）	1	0.2	1	Invasive breast cancer	1	/	unknow	TE 4		yes	1.48	3.69	0.5	171	2.49324	115.541	2.96	426.345	2.42	5.49	0.54	364	2.2686	150.413	4.48148	825.769
596209	1	60	1	0.9	0	<1%	1	0.3	1	Invasive breast cancer	1	/	unknow	TEC 4		no	4.51	3.11	0.54	248	0.689579	54.9889	8.35185	171.016	3.12	5.73	0.84	236	1.83654	75.641	3.71429	433.423
596578	1	57	1	0.9	1	0.8	1	0.15	0	Invasive ductal carcinoma	1	3	2	TEC 4		no	1.62	3.59	0.23	255	2.21605	157.407	7.04348	565.093	1.32	5.91	0.69	460	4.47727	348.485	1.91304	2059.55
598112	0	50	1	0.8	1	0.05	0	0.1	0	Invasive ductal carcinoma	1	3	2	TEC 6		no	1.77	3.51	0.36	226	1.98305	127.684	4.91667	448.169	1.35	3.43	0.39	213	2.54074	157.778	3.46154	541.178
598857	1	64	1	0.9	1	0.05	1	0.2	1	Invasive breast cancer	1	2	1	TE 4		no	1.67	5.12	0.39	230	3.06587	137.725	4.28205	705.15	1.34	6.15	0.45	387	4.58955	288.806	2.97778	1776.16
601024	1	57	1	0.02	0	（-）	1	0.4	3	unknow	1	/	unknow	TEC 4		yes	1.94	3.24	0.19	164	1.6701	84.5361	10.2105	273.897	1.31	2.67	0.34	254	2.03817	193.893	3.85294	517.695
604643	1	60	1	0.8	0	（-）	1	0.2	0	Invasive ductal carcinoma	1	3	2	TEC 4		no	1.95	3.32	0.32	205	1.70256	105.128	6.09375	349.026	1.68	2.98	0.42	209	1.77381	124.405	4	370.726
606387	0	29	1	0.1	1	0.9	1	0.4	0	Invasive ductal carcinoma	1	2	1	TEC 4		yes	2.25	4.42	0.39	230	1.96444	102.222	5.76923	451.822	2.05	9.43	1.2	221	4.6	107.805	1.70833	1016.6
608993	0	44	1	0.3	1	0.95	0	0.05	0	Invasive ductal carcinoma	1	1-2	0	TEC 4		no	2.04	4.61	0.66	293	2.2598	143.627	3.09091	662.123	1.91	2.46	0.84	281	1.28796	147.12	2.27381	361.916
610317	0	42	1	0.7	1	0.2	1	0.4	0	Invasive ductal carcinoma	1	2	1	TEC 6		no	2.04	3.98	0.45	279	1.95098	136.765	4.53333	544.324	1.32	2.84	0.7	341	2.15152	258.333	1.88571	733.667
613449	0	47	1	0.7	1	0.7	1	0.15	0	Invasive ductal carcinoma	1	2	1	TEC 4		no	1.93	2.22	0.53	214	1.15026	110.881	3.64151	246.155	1.28	2.53	0.65	269	1.97656	210.156	1.96923	531.695
615251	0	44	0	（-）	0	（-）	1	0.3	0	Invasive ductal carcinoma	1	2-3	2	TEC 6		yes	1.64	4.77	0.57	299	2.90854	182.317	2.87719	869.652	1.44	3.89	0.75	413	2.70139	286.806	1.92	1115.67
615262	0	47	1	0.2	1	0.8	1	0.15	0	Invasive ductal carcinoma	1	2	1	TE 6		no	1.37	4.06	0.53	335	2.9635	244.526	2.58491	992.774	1.24	3.59	0.42	305	2.89516	245.968	2.95238	883.024
618620	1	57	1	0.85	0	（-）	1	0.4	0	Invasive ductal carcinoma	1	2	1	EC 4		no	2.52	4.21	0.47	264	1.67063	104.762	5.3617	441.048	1.73	5.89	0.6	262	3.40462	151.445	2.88333	892.012
622148	1	51	1	0.95	0	（-）	1	0.2	0	Invasive ductal carcinoma	1	2	1	FEC-T 6		no	2.15	3.9	0.28	269	1.81395	125.116	7.67857	487.953	1.61	7.15	0.3	436	4.44099	270.807	5.36667	1936.27
629318	1	52	1	0.8	0	（-）	0	0.05	0	Invasive ductal carcinoma	1	2	1	EC-T 7		no	1.74	7.39	0.88	251	4.24713	144.253	1.97727	1066.03	1.14	5.13	0.43	357	4.5	313.158	2.65116	1606.5
629653	0	43	1	0.3	1	0.9	0	0.05	0	Invasive ductal carcinoma	1	2	1	EC-T 7		no	2.26	3.93	0.32	178	1.73894	78.7611	7.0625	309.531	1.94	5.22	0.5	241	2.69072	124.227	3.88	648.464
635262	0	47	0	（-）	0	（-）	1	0.6	0	Invasive ductal carcinoma	1	2	1	TEC 4		no	2.31	4.55	0.63	237	1.9697	102.597	3.66667	466.818	2.04	5.23	1.31	330	2.56373	161.765	1.55725	846.029
636445	0	50	0	（-）	1	0.1	1	0.6	1	Invasive breast cancer	1	3	2	TE 3		yes	1.36	3.31	0.31	277	2.43382	203.676	4.3871	674.169	1.99	8.41	0.42	439	4.22613	220.603	4.7381	1855.27
638073	0	37	1	0.3	1	0.01	1	0.2	0	Invasive ductal carcinoma	1	2	1	TE 6		no	1.58	4.59	0.41	236	2.90506	149.367	3.85366	685.595	1.23	3.82	0.5	278	3.10569	226.016	2.46	863.382
640942	1	52	1	0.7	1	0.8	0	0.1	1	Invasive breast cancer	1	/	unknow	TEC/5		no	2.47	3.27	0.29	222	1.32389	89.8785	8.51724	293.903	1.65	8.58	0.49	236	5.2	143.03	3.36735	1227.2
642683	1	53	1	0.85	1	0.8	0	0.05	0	Invasive ductal carcinoma	1	2	1	TEC/4		no	2.4	3.85	0.37	267	1.60417	111.25	6.48649	428.312	1.4	5.61	0.8	426	4.00714	304.286	1.75	1707.04
643023	1	55	1	0.7	1	0.6	0	0.1	0	Invasive ductal carcinoma	1	2	1	TEC/6		no	2.09	5.85	0.33	371	2.79904	177.512	6.33333	1038.44	1.84	6.57	0.66	442	3.57065	240.217	2.78788	1578.23
643251	0	48	1	0.1	0	（-）	0	0.05	0	Invasive ductal carcinoma	1	2	1	TEC/4		no	2.17	3.84	0.37	255	1.76959	117.512	5.86486	451.244	1.67	2.67	0.38	330	1.5988	197.605	4.39474	527.605
643484	1	51	1	0.9	1	0.9	1	0.3	0	Invasive ductal carcinoma	1	2	1	TEC/5		no	3.57	4.59	0.34	215	1.28571	60.2241	10.5	276.429	2.95	3.56	1.1	300	1.20678	101.695	2.68182	362.034
643635	0	50	0	（-）	0	（-）	1	0.8	0	Invasive ductal carcinoma	1	3	2	TE/6		yes	1.36	2.92	0.41	317	2.14706	233.088	3.31707	680.618	1.24	3.49	0.41	314	2.81452	253.226	3.02439	883.758
648555	0	50	1	0.95	0	（-）	1	0.6	0	Invasive ductal carcinoma	1	/	unknow	TEC/3		no	3.18	2.88	0.36	221	0.90566	69.4969	8.83333	200.151	1.29	4.47	0.22	165	3.46512	127.907	5.86364	571.744
651121	1	58	0	（-）	0	（-）	1	0.4	1	Invasive breast cancer	1	/	unknow	TEC/4		yes	2.55	6.59	0.84	365	2.58431	143.137	3.03571	943.275	2.05	7.82	1.26	456	3.81463	222.439	1.62698	1739.47
656717	0	49	1	0.8	0	（-）	0	0.05	0	Invasive ductal carcinoma	1	2	1	TE/4		no	2.06	8.32	0.6	319	4.03883	154.854	3.43333	1288.39	2.02	5.21	0.68	415	2.57921	205.446	2.97059	1070.37
660230	1	52	1	0.9	1	0.1	1	0.25	0	Invasive ductal carcinoma	1	2	1	TEC/4		no	2.48	3.72	0.34	172	1.5	69.3548	7.29412	258	1.46	3.73	0.45	195	2.55479	133.562	3.24444	498.185
660309	0	50	1	0.95	1	0.95	1	0.6	0	Invasive ductal carcinoma	1	2	1	TEC/4		yes	3.54	4.62	0.57	452	1.30508	127.684	6.21053	589.898	2.41	6.46	0.73	465	2.6805	192.946	3.30137	1246.43
662855	0	43	1	0.9	1	0.8	0	0.1	0	Invasive ductal carcinoma	1	2	1	EC-T 8		no	2.3	2.93	0.34	287	1.27391	124.783	6.76471	365.613	1.97	4.94	0.38	309	2.50761	156.853	5.18421	774.853
662866	0	46	1	0.5	0	（-）	1	0.25	0	Invasive ductal carcinoma	1	2	1	EC-T 8		no	0.91	4.68	0.36	278	5.14286	305.495	2.52778	1429.71	1.24	2.51	0.36	241	2.02419	194.355	3.44444	487.831
663067	0	50	1	0.4	1	0.2	0	0.1	0	Invasive ductal carcinoma	1	2	1	TE 4		no	1.44	5.31	0.57	243	3.6875	168.75	2.52632	896.062	0.95	4.74	0.32	308	4.98947	324.211	2.96875	1536.76
663638	1	52	1	0.9	1	0.9	1	0.2	0	Invasive ductal carcinoma	1	2	1	EC-T 8		yes	1.75	5.87	0.52	272	3.35429	155.429	3.36538	912.366	1.18	1.92	0.31	307	1.62712	260.169	3.80645	499.525
665994	1	53	1	0.95	1	0.4	1	0.4	0	Invasive ductal carcinoma	1	2	1	TE 4		no	1.48	5.19	0.67	338	3.50676	228.378	2.20896	1185.28	1.5	5.11	0.5	351	3.40667	234	3	1195.74
666203	1	54	1	0.9	1	0.85	0	0.1	0	Invasive ductal carcinoma	1	2	1	TE 4		yes	2	2.52	0.44	220	1.26	110	4.54545	277.2	1.25	1.75	0.58	202	1.4	161.6	2.15517	282.8
666702	1	62	1	0.9	1	0.3	1	0.3	0	Invasive ductal carcinoma	1	2	1	TE 4		yes	2.31	4.14	0.24	238	1.79221	103.03	9.625	426.545	1.42	3.64	0.65	458	2.56338	322.535	2.18462	1174.03
666936	1	55	0	（-）	0	（-）	1	0.6	0	Invasive ductal carcinoma	1	3	2	TE 4		yes	1.64	3.04	0.35	181	1.85366	110.366	4.68571	335.512	1.48	8.4	0.47	198	5.67568	133.784	3.14894	1123.78
667019	0	37	1	0.1	1	0.05	1	0.4	0	Invasive ductal carcinoma	1	2	1	EC-T 8		no	1.99	3.73	0.39	235	1.87437	118.09	5.10256	440.477	1.62	3.79	0.36	234	2.33951	144.444	4.5	547.444
668801	1	60	1	0.9	1	0.85	0	0.08	1	Invasive breast cancer	1	/	unknow	EC-T 8		no	3.36	2.62	0.52	294	0.779762	87.5	6.46154	229.25	1.39	2.69	0.41	221	1.93525	158.993	3.39024	427.691
669264	0	47	1	0.9	1	0.9	0	0.05	0	Invasive ductal carcinoma	1	1	0	TE 4		no	2	3.02	0.41	252	1.51	126	4.87805	380.52	1.43	1.71	0.46	319	1.1958	223.077	3.1087	381.462
669545	0	49	1	0.9	1	0.8	0	0.05	0	Invasive ductal carcinoma	1	2	1	TEC 6		yes	2.68	4.38	0.51	313	1.63433	116.791	5.2549	511.545	2.25	8.17	0.64	393	3.63111	174.667	3.51562	1427.03
670492	0	44	1	0.9	1	0.7	0	0.03	0	Invasive ductal carcinoma	1	2	1	TE 4		no	2.18	5.55	0.61	270	2.54587	123.853	3.57377	687.385	1.5	4.64	0.82	324	3.09333	216	1.82927	1002.24
672152	1	60	1	0.9	1	0.8	1	0.2	0	Invasive ductal carcinoma	1	2	1	EC-T 8		no	1.85	4.01	0.32	297	2.16757	160.541	5.78125	643.768	1.07	3.32	0.3	281	3.1028	262.617	3.56667	871.888
674156	1	55	1	0.9	1	0.05	1	0.6	1	Invasive breast cancer	1	/	unknow	TE 4		yes	1.78	2.21	0.26	200	1.24157	112.36	6.84615	248.315	1.45	2.86	0.29	210	1.97241	144.828	5	414.207
674295	0	45	1	0.9	1	0.8	1	0.3	0	Invasive ductal carcinoma	1	2	1	TE 4		yes	2	7	0.51	396	3.5	198	3.92157	1386	1.61	6.3	0.54	366	3.91304	227.329	2.98148	1432.17
674764	0	47	1	0.7	1	0.2	1	0.4	1	Invasive breast cancer	1	/	unknow	TE 4		yes	2.4	4.35	0.55	222	1.8125	92.5	4.36364	402.375	2.36	6.2	0.81	294	2.62712	124.576	2.91358	772.373
676003	1	55	1	0.8	0	（-）	0	0.1	0	Invasive ductal carcinoma	1	2	1	EC-T 8		no	1.23	5.57	0.31	290	4.52846	235.772	3.96774	1313.25	1.21	6.64	0.37	296	5.4876	244.628	3.27027	1624.33
676716	1	56	0	（-）	0	（-）	1	0.5	0	Invasive ductal carcinoma	1	2-3	2	TE 4		no	2.42	3.48	0.39	274	1.43802	113.223	6.20513	394.017	1.68	5.23	0.66	299	3.1131	177.976	2.54545	930.815
676948	0	44	1	0.9	1	0.9	0	0.1	0	Invasive ductal carcinoma	1	2	1	TE 4		no	1.38	2.88	0.44	250	2.08696	181.159	3.13636	521.739	1	1.81	0.4	244	1.81	244	2.5	441.64
679163	1	56	0	（-）	0	（-）	1	0.3	0	Invasive ductal carcinoma	1	/	unknow	TEC 6		yes	2.17	5.42	0.37	197	2.4977	90.7834	5.86486	492.046	1.8	4.86	0.62	289	2.7	160.556	2.90323	780.3
679251	0	42	1	0.9	1	0.4	1	0.15	0	Invasive ductal carcinoma	1	2	1	TE 4		no	1.36	2.95	0.42	228	2.16912	167.647	3.2381	494.559	1.28	1.66	0.58	237	1.29688	185.156	2.2069	307.359
680168	0	31	1	0.9	1	0.05	1	0.3	0	Invasive ductal carcinoma	1	/	unknow	TEC 6		no	2.09	6	0.38	228	2.87081	109.091	5.5	654.545	1.2	4.06	0.38	223	3.38333	185.833	3.15789	754.483
680233	1	67	1	0.95	1	0.6	0	0.05	0	Invasive ductal carcinoma	1	2	1	EC-T 6		no	2.77	4.28	0.45	343	1.54513	123.827	6.15556	529.978	2.18	7.14	1.05	483	3.27523	221.56	2.07619	1581.94
680279	0	26	1	0.7	0	（-）	1	0.5	0	Invasive ductal carcinoma	1	/	unknow	EC-T 8		no	1.22	4.58	0.44	269	3.7541	220.492	2.77273	1009.85	1.78	8.37	0.56	276	4.70225	155.056	3.17857	1297.82
680384	0	44	1	0.7	1	0.6	0	0.1	0	Invasive ductal carcinoma	1	2	1	EC-T 8		no	2.74	2.45	0.26	272	0.894161	99.2701	10.5385	243.212	1.76	2.3	0.37	293	1.30682	166.477	4.75676	382.898
681565	0	46	1	0.9	1	0.05	0	0.1	0	Invasive ductal carcinoma	1	2	1	TE 4		no	2.62	3.28	0.28	233	1.25191	88.9313	9.35714	291.695	1.83	5.15	0.43	294	2.81421	160.656	4.25581	827.377
686673	0	49	1	0.8	1	0.6	1	0.2	1	Invasive breast cancer	1	/	unknow	TEC 6		yes	2.73	2.74	0.42	251	1.00366	91.9414	6.5	251.919	1.15	3.45	0.5	251	3	218.261	2.3	753
688179	1	53	1	0.6	0	（-）	1	0.6	0	Invasive ductal carcinoma	1	3	2	TEC 6		yes	2.13	3.76	0.23	257	1.76526	120.657	9.26087	453.671	1.54	3.2	0.41	331	2.07792	214.935	3.7561	687.792
690635	1	65	1	0.95	0	（-）	0	0.1	1	Invasive breast cancer	1	/	unknow	TEC 6		no	0.75	4.24	0.02	238	5.65333	317.333	37.5	1345.49	1.15	3.05	0.66	359	2.65217	312.174	1.74242	952.13
690727	1	65	1	0.5	0	（-）	0	0.05	0	Invasive ductal carcinoma	1	1-2	0	TE 4		yes	3.01	3.66	0.52	213	1.21595	70.7641	5.78846	258.997	2.89	6.78	0.86	321	2.34602	111.073	3.36047	753.073
691113	1	60	1	0.9	1	0.6	0	0.05	0	Invasive ductal carcinoma	1	2	1	TEC 6		no	3.64	5.95	0.38	291	1.63462	79.9451	9.57895	475.673	1.88	8.22	0.62	383	4.37234	203.723	3.03226	1674.61
692918	0	39	1	0.3	1	0.6	1	0.2	0	Invasive ductal carcinoma	1	2	1	TE 4		no	3.24	4.84	0.47	174	1.49383	53.7037	6.89362	259.926	1.87	3.36	0.52	232	1.79679	124.064	3.59615	416.856
692974	1	71	1	0.9	1	0.6	1	0.3	1	Invasive breast cancer	1	/	unknow	TE 4		no	1.69	2.85	0.35	248	1.68639	146.746	4.82857	418.225	1.08	2.59	0.59	300	2.39815	277.778	1.83051	719.444
693040	0	50	1	0.02	1	0.05	1	0.3	0	Invasive ductal carcinoma	1	2	1	TE 4		yes	1.6	3.24	0.34	206	2.025	128.75	4.70588	417.15	1.67	2.97	0.65	437	1.77844	261.677	2.56923	777.18
693266	1	63	0	-	0	-	1	0.3	0	Invasive ductal carcinoma	1	3	2	TEC 6		no	2.04	3.94	0.22	302	1.93137	148.039	9.27273	583.275	1.28	5.54	0.44	312	4.32812	243.75	2.90909	1350.38
694278	0	27	1	0.2	1	0.7	1	0.15	0	Invasive ductal carcinoma	1	2	1	TEC 6		no	1.55	3.08	0.51	221	1.9871	142.581	3.03922	439.148	1.32	3.24	1.02	223	2.45455	168.939	1.29412	547.364
695534	0	34	0	（-）	0	（-）	1	0.6	0	Invasive ductal carcinoma	1	2	1	TE 6		no	1.89	6.37	0.6	341	3.37037	180.423	3.15	1149.3	1.32	5.26	0.65	342	3.98485	259.091	2.03077	1362.82
695536	1	54	1	0.4	1	0.6	1	0.3	1	Invasive breast cancer	1	/	unknow	EC-T 8		yes	1.78	3.92	0.4	263	2.20225	147.753	4.45	579.191	1.47	3.41	0.69	281	2.31973	191.156	2.13043	651.844
699023	1	59	1	0.9	0	＜1%	0	0.05	0	Invasive ductal carcinoma	1	1	0	EC-T 8		no	2.17	3.42	0.57	205	1.57604	94.47	3.80702	323.088	1.25	1.66	0.39	204	1.328	163.2	3.20513	270.912
699227	1	58	0	-	0	-	1	0.6	0	Invasive ductal carcinoma	1	3	2	EC-T 5		no	1.62	6.81	0.78	338	4.2037	208.642	2.07692	1420.85	1.64	4.85	0.72	214	2.95732	130.488	2.27778	632.866
699384	1	62	1	0.9	0	（-）	0	0.05	0	Invasive ductal carcinoma	1	2	1	EC-T 8		no	2.24	6.5	0.76	344	2.90179	153.571	2.94737	998.214	1.64	3.61	0.91	294	2.20122	179.268	1.8022	647.159
699386	0	29	1	0.8	1	0.8	0	0.05	0	Invasive ductal carcinoma	1	2	1	TEC 6		no	2.16	4.62	0.39	234	2.13889	108.333	5.53846	500.5	2.02	4.12	0.81	268	2.0396	132.673	2.49383	546.614
699865	0	45	1	0.8	1	0.05	0	0.05	0	Invasive ductal carcinoma	1	2	1	TE 5		no	1.47	3.21	0.28	248	2.18367	168.707	5.25	541.551	0.66	2.79	0.36	215	4.22727	325.758	1.83333	908.864
699934	0	43	1	0.8	1	0.5	0	0.08	0	Invasive ductal carcinoma	1	1	0	EC-T 8		yes	1.83	2	0.35	249	1.0929	136.066	5.22857	272.131	1.34	3.64	0.58	241	2.71642	179.851	2.31034	654.657
699941	0	48	1	0.9	1	0.9	1	0.4	0	Invasive ductal carcinoma	1	2	1	TEC 6		no	1.52	4.12	0.56	217	2.71053	142.763	2.71429	588.184	0.79	4.36	0.7	171	5.51899	216.456	1.12857	943.747
700349	1	51	0	（-）	0	（-）	0	0.08	0	Invasive ductal carcinoma	1	2	1	TEC 6		yes	1.26	3.74	0.4	178	2.96825	141.27	3.15	528.349	0.77	3.15	0.31	185	4.09091	240.26	2.48387	756.818
704221	0	49	1	0.8	0	（-）	1	0.4	1	Invasive breast cancer	1	/	unknow	TE 4		no	2.04	4.4	0.27	184	2.15686	90.1961	7.55556	396.863	1.62	6.96	0.67	330	4.2963	203.704	2.41791	1417.78
704227	0	43	1	0.8	1	0.05	1	0.15	0	Invasive ductal carcinoma	1	2	1	TEC 6		no	2.64	1.99	0.42	267	0.753788	101.136	6.28571	201.261	1.82	1.97	0.35	316	1.08242	173.626	5.2	342.044
704529	0	44	1	0.6	1	0.4	1	0.25	0	Invasive ductal carcinoma	1	2	1	EC-T 8		no	2.54	6.01	0.49	300	2.36614	118.11	5.18367	709.843	1.66	2.53	0.91	244	1.5241	146.988	1.82418	371.88
704581	0	32	0	（-）	0	（-）	1	0.4	1	Invasive breast cancer	1	/	unknow	EC-T 8		yes	4.11	5.72	0.5	217	1.39173	52.7981	8.22	302.005	1.43	5.41	0.47	188	3.78322	131.469	3.04255	711.245
704681	1	62	1	0.95	1	0.3	1	0.4	0	Invasive ductal carcinoma	1	2	1	TE 4		no	1.56	2.7	0.47	199	1.73077	127.564	3.31915	344.423	1.51	2.04	0.69	279	1.35099	184.768	2.18841	376.927
704732	0	40	1	0.6	1	0.9	0	0.05	1	Invasive breast cancer	1	/	unknow	EC-T 8		yes	1.99	6.85	0.68	316	3.44221	158.794	2.92647	1087.74	1.29	1.61	0.51	271	1.24806	210.078	2.52941	338.225
705085	1	55	1	0.9	1	0.7	1	0.3	0	Invasive ductal carcinoma	1	2	1	EC-T 8		no	1.38	2.9	0.2	263	2.10145	190.58	6.9	552.681	1.07	2.69	0.21	228	2.51402	213.084	5.09524	573.196
706362	0	50	0	（-）	0	（-）	1	0.7	1	Invasive breast cancer	1	/	unknow	TE 4		no	2.16	3.34	0.27	289	1.5463	133.796	8	446.88	2.45	2.98	0.71	357	1.21633	145.714	3.4507	434.229
706372	1	65	1	0.9	1	0.9	0	0.1	0	Invasive ductal carcinoma	1	1	0	TEC 6		yes	1.4	4.23	0.25	257	3.02143	183.571	5.6	776.507	0.92	1.56	0.38	163	1.69565	177.174	2.42105	276.391
706499	0	38	1	0.4	1	0.15	1	0.2	0	Invasive ductal carcinoma	1	2	1	EC-T 8		no	2.1	9.99	0.59	297	4.75714	141.429	3.55932	1412.87	1.67	2.58	1.16	255	1.54491	152.695	1.43966	393.952
706503	0	42	1	0.35	1	0.35	1	0.3	0	Invasive ductal carcinoma	1	2	1	EC-T 8		no	3.17	4.99	0.53	276	1.57413	87.0662	5.98113	434.461	2.2	9.77	1.98	246	4.44091	111.818	1.11111	1092.46
706527	0	45	1	0.8	1	0.02	1	0.5	0	Invasive ductal carcinoma	1	2	1	EC-T 8		yes	2.2	4.04	0.41	206	1.83636	93.6364	5.36585	378.291	1.28	4.62	0.37	213	3.60938	166.406	3.45946	768.797
706609	0	29	1	0.7	1	0.7	1	0.3	0	Invasive ductal carcinoma	1	2	1	TEC 6		no	1.39	3.91	0.27	277	2.81295	199.281	5.14815	779.187	1.01	3.16	0.52	407	3.12871	402.97	1.94231	1273.39
706731	0	46	1	0.8	1	0.8	0	0.05	0	Invasive ductal carcinoma	1	2	1	EC-T 8		yes	1.26	4.9	0.69	350	3.88889	277.778	1.82609	1361.11	1.07	7.36	0.71	353	6.8785	329.907	1.50704	2428.11
706941	1	53	0	（-）	0	（-）	1	0.3	0	Invasive ductal carcinoma	1	2	1	EC-T 8		no	1.29	5.04	0.29	300	3.90698	232.558	4.44828	1172.09	1.19	6.79	0.52	330	5.70588	277.311	2.28846	1882.94
706974	0	43	1	0.8	1	0.9	1	0.15	0	Invasive ductal carcinoma	1	2	1	EC-T 8		no	1.84	2.34	0.39	243	1.27174	132.065	4.71795	309.033	1.05	3.94	0.74	272	3.75238	259.048	1.41892	1020.65
708350	0	45	1	0.8	1	0.05	0	0.01	0	Invasive ductal carcinoma	1	2	1	EC-T 8		no	2.06	3.62	0.41	291	1.75728	141.262	5.02439	511.369	1.45	3.22	0.56	274	2.22069	188.966	2.58929	608.469
708517	0	45	1	0.4	1	0.05	1	0.7	0	Invasive ductal carcinoma	1	/	unknow	TEC 6		yes	1.81	4.65	0.58	331	2.56906	182.873	3.12069	850.359	1.74	2.29	0.31	381	1.31609	218.966	5.6129	501.431
708820	1	67	1	0.8	1	0.6	0	0.07	0	Invasive ductal carcinoma	1	2	1	TEC 6		no	1.81	3.65	0.49	223	2.01657	123.204	3.69388	449.696	1.62	3.34	0.84	301	2.06173	185.802	1.92857	620.58
710872	0	42	1	0.8	1	0.9	1	0.15	0	Invasive ductal carcinoma	1	2	1	TEC 6		no	1.79	4.47	0.48	247	2.49721	137.989	3.72917	616.81	1.33	3.88	0.69	270	2.91729	203.008	1.92754	787.669
711910	0	38	1	0.5	1	0.7	0	0.05	0	Invasive ductal carcinoma	1	2	1	EC-T 8		no	1.78	2.9	0.43	223	1.62921	125.281	4.13953	363.315	1.19	2.06	0.43	245	1.73109	205.882	2.76744	424.118
712008	0	47	1	0.8	1	0.7	0	0.05	0	Invasive ductal carcinoma	1	2	1	EC-T 8		no	2.74	4.97	0.71	328	1.81387	119.708	3.85915	594.949	1.09	2.76	0.46	243	2.53211	222.936	2.36957	615.303
712058	1	55	1	0.7	1	0.05	0	0.05	0	Invasive ductal carcinoma	1	2	1	EC-T 8		no	1.51	5.21	0.49	190	3.45033	125.828	3.08163	655.563	1.23	3.69	0.62	252	3	204.878	1.98387	756
712137	1	64	0	（-）	0	（-）	1	0.2	0	Invasive ductal carcinoma	1	2	1	EC-T 8		no	3.34	2.46	0.47	236	0.736527	70.6587	7.10638	173.82	1.25	1.51	0.53	247	1.208	197.6	2.35849	298.376
712180	0	48	1	0.6	1	0.1	1	0.3	0	Invasive ductal carcinoma	1	2	1	TEC 6		no	2.96	2.51	0.28	314	0.847973	106.081	10.5714	266.264	1.29	3.82	0.27	182	2.96124	141.085	4.77778	538.946
712459	0	44	1	0.9	1	0.9	0	0.05	0	Invasive ductal carcinoma	1	2	1	EC-T 8		yes	1.95	5.05	0.34	279	2.58974	143.077	5.73529	722.538	1.57	3.66	0.64	275	2.33121	175.159	2.45312	641.083
714047	1	60	1	0.9	1	0.05	1	0.2	0	Invasive ductal carcinoma	1	2	1	EC-T 8		no	2.89	2.3	0.34	326	0.795848	112.803	8.5	259.446	1.93	4.34	0.5	458	2.2487	237.306	3.86	1029.91
714508	1	53	1	0.9	1	0.9	1	0.2	0	Invasive ductal carcinoma	1	2	1	TEC 6		no	2.37	2.79	0.42	333	1.17722	140.506	5.64286	392.013	1.2	4.12	0.61	463	3.43333	385.833	1.96721	1589.63
714916	1	58	1	0.5	0	（-）	1	0.2	0	Invasive ductal carcinoma	1	/	unknow	EC-T 8		no	2.65	2.75	0.37	180	1.03774	67.9245	7.16216	186.792	1.64	4.69	0.45	200	2.85976	121.951	3.64444	571.951
714967	0	38	0	（-）	0	（-）	1	0.3	1	Invasive breast cancer	1	/	unknow	TEC 6		yes	1.39	2.8	0.4	224	2.01439	161.151	3.475	451.223	0.77	3.35	0.28	273	4.35065	354.545	2.75	1187.73
717798	0	41	1	0.9	1	0.9	0	0.1	1	Invasive breast cancer	1	/	unknow	TEC 6		no	1.38	7.62	0.38	329	5.52174	238.406	3.63158	1816.65	1.97	18.36	3.07	219	9.3198	111.168	0.641694	2041.04
718494	0	46	1	0.9	1	0.9	1	0.15	0	Invasive ductal carcinoma	1	1	0	TEC 6		yes	1.85	8.23	0.29	398	4.44865	215.135	6.37931	1770.56	1.34	4.68	0.41	444	3.49254	331.343	3.26829	1550.69
718603	0	37	1	0.4	1	0.3	1	0.25	0	Invasive ductal carcinoma	1	/	unknow	EC-T 8		no	3.14	4.09	0.5	308	1.30255	98.0892	6.28	401.185	1.83	4.76	0.44	253	2.60109	138.251	4.15909	658.077
718984	0	44	1	0.9	1	0.9	0	0.1	0	Invasive ductal carcinoma	1	2	1	TEC 6		no	2.64	5.9	0.61	235	2.23485	89.0152	4.32787	525.189	1.64	5.53	0.66	326	3.37195	198.78	2.48485	1099.26
719202	0	41	1	0.9	1	0.9	0	0.05	0	Invasive ductal carcinoma	1	2	1	TEC 6		no	1.85	3.31	0.24	221	1.78919	119.459	7.70833	395.411	0.95	4.23	0.39	240	4.45263	252.632	2.4359	1068.63
719886	1	53	0	（-）	0	（-）	1	0.4	0	Invasive ductal carcinoma	1	/	unknow	EC-T 8		yes	1.39	3.06	0.43	173	2.20144	124.46	3.23256	380.849	0.56	2.73	0.58	100	4.875	178.571	0.965517	487.5
719961	0	46	1	0.85	1	0.8	1	0.15	1	Invasive breast cancer	1	/	unknow	EC-T 8		no	2.28	2.75	0.29	231	1.20614	101.316	7.86207	278.618	1.4	2.54	0.3	215	1.81429	153.571	4.66667	390.071
720058	0	43	1	0.7	1	0.8	0	0.1	0	Invasive ductal carcinoma	1	2	1	EC-T 8		yes	1.32	0.96	0.45	190	0.727273	143.939	2.93333	138.182	1.47	1.57	0.32	203	1.06803	138.095	4.59375	216.81
720208	0	48	1	0.2	0	（-）	1	0.7	0	Invasive ductal carcinoma	1	2	1	TEC 6		yes	2.01	1.95	0.25	164	0.970149	81.592	8.04	159.104	0.98	2.13	0.02	217	2.17347	221.429	49	471.643
720321	0	47	1	0.6	1	0.6	0	0.08	1	Invasive breast cancer	1	/	unknow	EC-T 8		yes	2.41	3.26	0.4	288	1.3527	119.502	6.025	389.577	1.3	3.58	0.53	360	2.75385	276.923	2.45283	991.385
720351	1	62	1	0.8	0	（-）	0	0.12	0	Invasive ductal carcinoma	1	2	1	TEC 6		yes	2.02	3.18	0.31	167	1.57426	82.6733	6.51613	262.901	0.87	2.66	0.36	111	3.05747	127.586	2.41667	339.379
720388	1	54	1	0.9	1	0.4	0	0.05	0	Invasive ductal carcinoma	1	2	1	TEC 6		no	3.79	2.36	0.4	114	0.622691	30.0792	9.475	70.9868	1.12	1.86	0.24	109	1.66071	97.3214	4.66667	181.018
722821	0	41	1	0.7	1	0.6	1	0.5	0	Invasive ductal carcinoma	1	2	1	EC-T 8		no	2.29	3.32	0.36	323	1.44978	141.048	6.36111	468.279	1.22	3.26	0.35	329	2.67213	269.672	3.48571	879.131
723999	0	49	1	0.6	1	0.9	0	0.05	0	Invasive ductal carcinoma	1	2	1	EC-T 8		no	3.03	7.21	0.6	311	2.37954	102.64	5.05	740.036	2.45	11.78	0.86	357	4.80816	145.714	2.84884	1716.51
724987	0	43	1	0.9	1	0.4	0	0.1	0	Invasive ductal carcinoma	1	2	1	EC-T 8		no	2.66	3.85	0.43	340	1.44737	127.82	6.18605	492.105	2.04	5.02	0.76	348	2.46078	170.588	2.68421	856.353
725080	0	47	0	-	0	-	1	0.7	0	Invasive ductal carcinoma	1	2	1	TE 6		no	2.26	5.52	0.54	378	2.44248	167.257	4.18519	923.257	1.14	6.6	0.39	377	5.78947	330.702	2.92308	2182.63
725604	0	49	1	0.1	1	0.6	1	0.15	0	Invasive ductal carcinoma	1	2	1	TE 6		no	2.07	5.83	0.62	402	2.81643	194.203	3.33871	1132.2	1.47	4.33	0.32	340	2.94558	231.293	4.59375	1001.5
726060	0	39	0	（-）	1	0.02	1	0.2	0	Invasive ductal carcinoma	1	3	2	EC-T 8		yes	2.44	3.55	0.35	264	1.45492	108.197	6.97143	384.098	1.29	1.79	0.22	253	1.3876	196.124	5.86364	351.062
726198	1	62	1	0.8	1	0.6	0	0.1	0	Invasive ductal carcinoma	1	2	1	TE 4		yes	1.72	2.9	0.34	267	1.68605	155.233	5.05882	450.174	0.89	2.74	0.42	288	3.07865	323.596	2.11905	886.652
726266	1	54	0	（-）	0	（-）	1	0.15	0	Invasive ductal carcinoma	1	2	1	TEC 6		no	1.63	5.13	0.46	246	3.14724	150.92	3.54348	774.221	1.03	3.92	0.79	300	3.80583	291.262	1.3038	1141.75
726570	0	41	1	0.6	1	0.02	0	0.08	0	Invasive ductal carcinoma	1	2	1	EC-T 8		no	1.58	2.09	0.21	244	1.32278	154.43	7.52381	322.759	1.57	2.52	0.44	240	1.6051	152.866	3.56818	385.223
728111	1	57	1	0.7	0	（-）	1	0.2	0	Invasive ductal carcinoma	1	2	1	EC-T 8		no	2.65	3.69	0.46	280	1.39245	105.66	5.76087	389.887	0.75	6.42	0.27	218	8.56	290.667	2.77778	1866.08
728223	1	52	1	0.8	0	（-）	0	0.1	0	Invasive ductal carcinoma	1	2	1	TEC 6		no	1.87	2.78	0.53	313	1.48663	167.38	3.5283	465.316	1.05	3.73	1.06	443	3.55238	421.905	0.990566	1573.7
728238	0	35	1	0.9	1	0.8	1	0.15	0	Invasive ductal carcinoma	1	2	1	TEC 6		no	2.58	3.8	0.48	331	1.47287	128.295	5.375	487.519	0.89	2.18	0.39	349	2.44944	392.135	2.28205	854.854
728248	1	69	0	（-）	0	（-）	0	0.1	0	Invasive ductal carcinoma	1	2	1	EC-T 8		no	1.72	2.8	0.42	244	1.62791	141.86	4.09524	397.209	1.55	2.92	0.35	229	1.88387	147.742	4.42857	431.406
728660	1	66	1	0.8	1	0.1	0	0.1	0	Invasive ductal carcinoma	1	2	1	EC-T 8		no	1.42	2.59	0.24	230	1.82394	161.972	5.91667	419.507	1.13	3.25	0.25	262	2.87611	231.858	4.52	753.54
728731	0	36	0	（-）	0	（-）	1	0.15	0	Invasive ductal carcinoma	1	2	1	TE 4		no	1.7	2.79	0.41	366	1.64118	215.294	4.14634	600.671	1.1	5.12	0.6	442	4.65455	401.818	1.83333	2057.31
730817	1	56	1	0.9	1	0.9	0	0.08	1	Invasive breast cancer	1	/	unknow	EC-T 8		yes	1.41	4.1	0.34	261	2.9078	185.106	4.14706	758.936	1.28	6.11	0.46	266	4.77344	207.812	2.78261	1269.73
731183	0	39	1	0.1	1	0.05	1	0.15	0	Invasive ductal carcinoma	1	2	1	TEC 6		no	1.45	3.96	0.43	287	2.73103	197.931	3.37209	783.807	0.69	4.23	0.59	280	6.13043	405.797	1.16949	1716.52
732816	0	50	1	0.8	1	0.05	1	0.2	1	Invasive breast cancer	1	/	unknow	EC-T 8		yes	1.83	3.24	0.49	304	1.77049	166.12	3.73469	538.23	1.03	2.59	0.25	251	2.51456	243.689	4.12	631.155
733107	1	63	1	0.9	1	0.5	0	0.1	1	Invasive breast cancer	1	/	unknow	EC-T 8		yes	2.66	4.6	0.36	302	1.72932	113.534	7.38889	522.256	1.55	8.76	1	391	5.65161	252.258	1.55	2209.78
733145	0	45	1	0.2	1	0.2	1	0.3	0	Invasive ductal carcinoma	1	2	1	TEC 6		yes	1.9	4.11	0.28	311	2.16316	163.684	6.78571	672.742	1.65	3.08	1.08	306	1.86667	185.455	1.52778	571.2
733327	0	50	1	0.6	1	0.4	1	0.3	0	Invasive ductal carcinoma	1	2	1	EC-T 8		yes	1.24	2.89	0.46	457	2.33065	368.548	2.69565	1065.1	1.07	3.63	0.26	472	3.39252	441.121	4.11538	1601.27
733362	0	49	1	0.8	1	0.05	1	0.15	0	Invasive ductal carcinoma	1	2	1	EC-T 8		no	1.91	5.56	0.35	171	2.91099	89.5288	5.45714	497.78	1.39	6.78	0.48	212	4.8777	152.518	2.89583	1034.07
733400	1	57	1	0.7	1	0.1	0	0.1	0	Invasive ductal carcinoma	1	2	1	EC-T 8		no	4.84	3.96	0.67	170	0.818182	35.124	7.22388	139.091	2.79	7.6	0.83	232	2.72401	83.1541	3.36145	631.971
735391	1	52	1	0.8	1	0.6	0	0.03	0	Invasive ductal carcinoma	1	2	1	TEC 6		no	1.39	3.03	0.56	295	2.17986	212.23	2.48214	643.058	0.95	3.11	0.83	313	3.27368	329.474	1.14458	1024.66
735396	1	63	1	0.8	1	0.5	0	0.1	0	Invasive ductal carcinoma	1	2	1	TE 4		yes	2.04	6.32	0.51	333	3.09804	163.235	4	1031.65	2.04	4.48	0.75	465	2.19608	227.941	2.72	1021.18
735432	1	58	1	0.6	1	0.6	0	0.02	0	Invasive ductal carcinoma	1	1-2	0	EC-T 8		yes	3.14	2.91	0.64	350	0.926752	111.465	4.90625	324.363	1.64	6.46	0.57	362	3.93902	220.732	2.87719	1425.93
735612	1	58	1	0.95	1	0.03	1	0.15	0	Invasive ductal carcinoma	1	2	1	EC-T 8		no	1.89	4.37	0.38	235	2.31217	124.339	4.97368	543.36	1.74	3.65	0.55	305	2.0977	175.287	3.16364	639.799
736389	1	62	1	0.8	1	0.5	0	0.05	0	Invasive ductal carcinoma	1	2	1	EC-T 8		no	1.82	3.61	0.7	194	1.98352	106.593	2.6	384.802	0.77	2.75	0.73	239	3.57143	310.39	1.05479	853.571
737795	0	39	0	（-）	1	0.4	0	0.05	0	Invasive ductal carcinoma	1	2	1	EC-T 8		no	1.13	3.36	0.33	301	2.97345	266.372	3.42424	895.009	0.7	2.93	0.28	260	4.18571	371.429	2.5	1088.29
739880	1	70	0	-	0	-	0	0.1	0	Invasive ductal carcinoma	1	2	1	TE 6		no	3.09	4.13	0.48	244	1.33657	78.9644	6.4375	326.123	2.25	5.39	1.07	238	2.39556	105.778	2.1028	570.142
740041	0	48	0	（-）	0	（-）	1	0.2	1	Invasive breast cancer	1	/	unknow	EC-T 8		yes	1.98	6.78	0.54	284	3.42424	143.434	3.66667	972.485	1.27	3.18	0.42	364	2.50394	286.614	3.02381	911.433
740280	0	37	1	0.6	1	0.8	1	0.2	0	Invasive ductal carcinoma	1	2	1	TEC 6		no	1.67	3.41	0.33	275	2.04192	164.671	5.06061	561.527	1.28	16.32	1.14	275	12.75	214.844	1.12281	3506.25
740424	0	49	1	0.9	1	0.6	1	0.15	0	Invasive ductal carcinoma	1	2	1	TEC 6		no	1.29	2.1	0.37	173	1.62791	134.109	3.48649	281.628	1.11	3.44	0.01	132	3.0991	118.919	111	409.081
740491	1	51	1	0.9	1	0.7	1	0.3	0	Invasive ductal carcinoma	1	2	1	TEC 6		no	2.47	4.77	0.33	328	1.93117	132.794	7.48485	633.425	1.56	2.67	0.31	380	1.71154	243.59	5.03226	650.385
740761	0	35	0	（-）	0	（-）	1	0.3	1	Invasive breast cancer	1	3	2	EC-T(8)		no	1.48	2.55	0.22	188	1.72297	127.027	6.72727	323.919	1.38	5.02	0.25	277	3.63768	200.725	5.52	1007.64
741676	1	53	1	0.8	0	（-）	1	0.2	0	Invasive ductal carcinoma	1	2	1	EC-T(8)		yes	1.4	4.95	0.18	161	3.53571	115	7.77778	569.25	1.14	3.2	0.15	136	2.80702	119.298	7.6	381.754
741697	1	62	1	0.9	0	（-）	1	0.2	0	Invasive ductal carcinoma	1	3	2	EC-T(8)		no	0.89	4.94	0.62	328	5.55056	368.539	1.43548	1820.58	0.58	4.18	0.5	212	7.2069	365.517	1.16	1527.86
742396	1	55	1	0.7	1	0.02	1	0.4	0	Invasive ductal carcinoma	1	2	1	EC-T(8)		no	1.53	3.32	0.31	257	2.16993	167.974	4.93548	557.673	1.32	4.52	0.45	296	3.42424	224.242	2.93333	1013.58
743995	1	55	0	（-）	0	（-）	1	0.15	0	Invasive ductal carcinoma	1	2	1	TEC(6)		no	2.89	2.89	0.25	265	1	91.6955	11.56	265	1.71	3.86	0.28	293	2.25731	171.345	6.10714	661.392
744434	0	49	1	0.25	1	0.2	1	0.2	0	Invasive ductal carcinoma	1	2	1	TEC(3)		no	1.96	3.84	0.47	247	1.95918	126.02	4.17021	483.918	1.3	3.68	0.4	233	2.83077	179.231	3.25	659.569
744911	1	54	1	0.95	1	0.05	1	0.05	0	Invasive ductal carcinoma	1	2	1	TE(6)		no	2.12	3.55	0.38	134	1.67453	63.2075	5.57895	224.387	1.6	4.53	0.71	610	2.83125	381.25	2.25352	1727.06
746868	0	44	1	0.8	1	0.7	1	0.25	0	Invasive ductal carcinoma	1	2	1	TEC(5)		no	1.45	2.68	0.32	159	1.84828	109.655	4.53125	293.876	0.84	2.14	0.48	228	2.54762	271.429	1.75	580.857
750454	0	36	1	0.1	0	（-）	0	0.1	0	Invasive ductal carcinoma	1	2	1	TEC(6)		no	1.25	5.15	0.35	335	4.12	268	3.57143	1380.2	1.24	9.64	0.92	391	7.77419	315.323	1.34783	3039.71
752925	0	41	1	0.1	0	（-）	1	0.3	1	Invasive breast cancer	1	/	unknow	ECT-8		yes	2.32	3.01	0.37	307	1.29741	132.328	6.27027	398.306	1.6	3.92	0.4	309	2.45	193.125	4	757.05
755457	0	48	1	0.8	1	0.3	1	0.3	0	Invasive ductal carcinoma	1	2	1	EC-T(5)		no	1.92	2.58	0.29	279	1.34375	145.312	6.62069	374.906	1.27	3.52	0.4	251	2.77165	197.638	3.175	695.685
756846	1	55	0	（-）	0	（-）	0	0.1	1	Invasive breast cancer	1	/	unknow	EC-T(8)		yes	2.29	3.84	0.66	279	1.67686	121.834	3.4697	467.843	1.39	3.81	0.64	233	2.74101	167.626	2.17188	638.655
532090	1	53	1	90	1	60	0	10	0	Invasive ductal carcinoma	1	2	1	TEC6		yes	2.16	3.6	0.27	215	1.66667	99.537	8	358.333	0.8	2.23	0.58	217	2.7875	271.25	1.37931	604.888
559101	0	48	0	0	1	5	0	10	1	Invasive breast cancer	1	/	unknow	TEC6		no	2.89	4.27	0.47	219	1.47751	75.7785	6.14894	323.574	1.38	3.36	0.59	262	2.43478	189.855	2.33898	637.913
563966	1	64	1	95	1	95	0	<5	0	Invasive ductal carcinoma	1	2	1	TE6		no	3.3	5.23	0.46	198	1.58485	60	7.17391	313.8	2.76	3.62	0.45	257	1.31159	93.1159	6.13333	337.08
680474	0	49	1	0.8	1	0.8	0	0.05	1	Invasive breast cancer	1	/	unknow	ECT8		no	2.53	4.31	0.48	369	1.70356	145.85	5.27083	628.613	2.91	5.85	0.63	316	2.01031	108.591	4.61905	635.258
686501	0	50	1	0.9	1	0.9	1	0.6	0	Invasive ductal carcinoma	1	2	1	ECT8		no	1.55	4.13	0.45	230	2.66452	148.387	3.44444	612.839	1.15	2.35	0.34	274	2.04348	238.261	3.38235	559.913
700014	0	50	1	0.95	1	0.9	1	0.15	1	Invasive breast cancer	1	/	unknow	TE5		no	2.05	5.58	0.31	248	2.72195	120.976	6.6129	675.044	1.47	3.11	0.54	410	2.11565	278.912	2.72222	867.415
717682	0	50	1	0.4	1	75	1	0.25	0	Invasive ductal carcinoma	1	2	1	TE 4		yes	2.27	2.46	0.26	249	1.0837	109.692	8.73077	269.841	2.01	1.3	0.46	309	0.646766	153.731	4.36957	199.851
725359	1	51	0	0	0	0	1	25	0	Invasive ductal carcinoma	1	2	1	EC-T 8		yes	1.23	2.43	0.36	265	1.97561	215.447	3.41667	523.537	0.96	3.3	0.5	247	3.4375	257.292	1.92	849.062
607519	1	63	1	0.6	1	0.2	0	0.03	0	Invasive ductal carcinoma	1	3	2	EC-T 8		no	1.99	3.65	0.29	203	1.83417	102.01	6.86207	372.337	1.35	4.11	0.37	230	3.04444	170.37	3.64865	700.222
754988	0	46	0	0	1	0.3	1	0.3	0	Invasive ductal carcinoma	1	2	1	TEC 6		no	1.89	2.62	0.29	214	1.38624	113.228	6.51724	296.656	1.06	3.26	0.31	214	3.07547	201.887	3.41935	658.151
761234	0	47	0	0	0	0	1	0.35	1	Invasive breast cancer	1	/	unknow	TE 7		yes	2.12	4.52	0.6	376	2.13208	177.358	3.53333	801.66	1.29	1.56	0.39	428	1.2093	331.783	3.30769	517.581
777176	1	61	0	0	0	0	1	80	1	Invasive breast cancer	1	/	unknow	EC-T 8		yes	1.57	2.6	0.26	250	1.65605	159.236	6.03846	414.013	1.07	3.85	0.33	297	3.59813	277.57	3.24242	1068.64
777180	1	55	0	0	1	0.05	0	0.1	1	Invasive breast cancer	1	/	unknow	TEC 6		no	2.02	4.14	0.24	271	2.0495	134.158	8.41667	555.416	1.62	7.61	1.1	290	4.69753	179.012	1.47273	1362.28
777215	0	46	1	0.9	1	0.8	0	10	0	Invasive ductal carcinoma	1	2	1	TEC 7		no	1.6	3.97	0.43	297	2.48125	185.625	3.72093	736.931	1.69	4.16	0.44	283	2.46154	167.456	3.84091	696.615
778044	0	34	0	0	0	0	1	50	1	Invasive breast cancer	1	/	unknow	TEC 6		no	1.09	6.3	0.83	264	5.77982	242.202	1.31325	1525.87	0.77	3.09	0.46	231	4.01299	300	1.67391	927
778143	1	52	0	0	0	0	1	0.8	0	Invasive ductal carcinoma	1	2	1	TEC 6		yes	1.55	1.95	0.21	218	1.25806	140.645	7.38095	274.258	0.59	2.69	0.36	269	4.55932	455.932	1.63889	1226.46
778317	1	51	1	0.95	1	0.6	0	10	0	Invasive ductal carcinoma	1	2	1	TEC 6		no	1.27	3.43	0.33	284	2.70079	223.622	3.84848	767.024	1.11	4.57	0.56	300	4.11712	270.27	1.98214	1235.14
781190	1	65	1	0.9	1	0.4	0	0.1	1	Invasive breast cancer	1	/	unknow	TE 6		yes	1.22	2.66	0.23	225	2.18033	184.426	5.30435	490.574	1.21	2.73	0.46	454	2.2562	375.207	2.63043	1024.31
786560	1	59	1	0.95	1	0.85	1	0.25	0	Invasive ductal carcinoma	1	2	1	TEC (6)		no	1.91	3.79	0.29	201	1.98429	105.236	6.58621	398.843	1.08	5.14	0.74	399	4.75926	369.444	1.45946	1898.94
787401	0	49	1	0.9	1	0.9	1	15	0	Invasive ductal carcinoma	1	2	1	TEC (6)		no	1.72	3.27	0.43	246	1.90116	143.023	4	467.686	0.88	4.27	0.45	359	4.85227	407.955	1.95556	1741.97
791576	0	47	1	0.6	1	0.6	1	0.4	1	Invasive breast cancer	1	/	unknow	TEC 4		no	1.57	3.39	0.26	230	2.15924	146.497	6.03846	496.624	1.04	4.25	0.28	338	4.08654	325	3.71429	1381.25
795507	1	59	1	0.95	1	0.05	1	20	0	Invasive ductal carcinoma	1	2	1	TEC 6		yes	2.51	3	0.29	239	1.19522	95.2191	8.65517	285.657	0.98	2.73	0.69	223	2.78571	227.551	1.42029	621.214
796272	1	61	1	0.8	0	0	0	0.1	0	Invasive ductal carcinoma	1	2	1	TEC (6)		no	2.22	3.65	0.3	243	1.64414	109.459	7.4	399.527	1.38	4.44	0.26	237	3.21739	171.739	5.30769	762.522
796489	1	51	1	0.9	1	0.95	0	0.1	0	Invasive ductal carcinoma	1	1-2	0	EC-T 8		no	2.13	3.54	0.34	246	1.66197	115.493	6.26471	408.845	1.47	4.34	0.52	199	2.95238	135.374	2.82692	587.524
799894	0	47	1	0.9	1	0.9	1	40	0	Invasive ductal carcinoma	1	2	1	TEC 6		no	2.44	2.71	0.38	302	1.11066	123.77	6.42105	335.418	1.99	3.8	0.72	417	1.90955	209.548	2.76389	796.281
802832	0	45	1	0.85	1	0.05	1	35	0	Invasive ductal carcinoma	1	2	1	TEC 6		no	2.05	4.9	0.48	221	2.39024	107.805	4.27083	528.244	1.17	3.07	0.6	232	2.62393	198.291	1.95	608.752
802844	0	49	1	0.5	1	0.2	1	0.3	1	Invasive breast cancer	1	/	unknow	TEC 6		yes	1.9	1.92	0.25	215	1.01053	113.158	7.6	217.263	1.06	1.27	0.25	277	1.19811	261.321	4.24	331.877
802893	1	51	0	0	0	0	1	0.8	0	Invasive ductal carcinoma	1	3	2	EC-T 8		yes	2	1.27	0.28	183	0.635	91.5	7.14286	116.205	1.58	3.19	0.47	258	2.01899	163.291	3.3617	520.899
805401	1	57	1	0.9	1	0.1	1	30	0	Invasive ductal carcinoma	1	2	1	TEC 6		no	1.05	3.1	0.2	213	2.95238	202.857	5.25	628.857	0.83	4.53	0.39	225	5.45783	271.084	2.12821	1228.01
809004	0	31	1	0.9	1	0.2	1	0.2	2	mucinous breast carcinoma	1	/	unknow	EC-T 8		yes	2.1	3.4	0.26	289	1.61905	137.619	8.07692	467.905	1.02	2.27	0.22	257	2.22549	251.961	4.63636	571.951
809417	1	55	0	0	0	0	1	70	1	Invasive breast cancer	1	/	unknow	TEC 6		yes	1.2	1.32	0.15	102	1.1	85	8	112.2	0.44	5.53	0.37	84	12.5682	190.909	1.18919	1055.73
811857	1	60	0	0	0	0	0	0.05	1	Invasive breast cancer	1	/	unknow	TE 5		no	2.81	8.08	0.5	375	2.87544	133.452	5.62	1078.29	1.98	7.99	0.8	402	4.03535	203.03	2.475	1622.21
813689	0	38	1	0.9	1	0.8	1	0.4	0	Invasive ductal carcinoma	1	2	1	TEC (4)		no	2.42	4.29	0.38	231	1.77273	95.4545	6.36842	409.5	1.4	4.52	0.64	261	3.22857	186.429	2.1875	842.657
814365	1	65	1	0.95	1	0.5	0	10	0	Invasive ductal carcinoma	1	2	1	TEC (4)		no	2.01	6.2	0.66	279	3.08458	138.806	3.04545	860.597	1.6	4.58	0.83	294	2.8625	183.75	1.92771	841.575
816766	1	54	1	0.9	1	0.9	1	0.2	0	Invasive ductal carcinoma	1	2	1	TEC (4)		yes	1.71	4.31	0.45	255	2.52047	149.123	3.8	642.719	0.93	3.08	0.32	164	3.31183	176.344	2.90625	543.14
818766	0	39	0	0	1	0.05	1	0.6	0	Invasive ductal carcinoma	1	2	1	TEC (6)		yes	3.57	5.94	0.72	273	1.66387	76.4706	4.95833	454.235	1.14	2.21	0.57	218	1.9386	191.228	2	422.614
829069	1	57	0	0	0	0	1	0.5	0	Invasive ductal carcinoma	1	2	1	TEC (6)		yes	1.71	3.15	0.34	300	1.84211	175.439	5.02941	552.632	1.76	3.82	0.8	203	2.17045	115.341	2.2	440.602
830900	1	54	1	0.9	1	0.2	1	0.7	0	Invasive ductal carcinoma	1	2	1	TE (6)		no	2.08	5.26	0.48	302	2.52885	145.192	4.33333	763.712	1.69	4.13	0.44	289	2.44379	171.006	3.84091	706.254
834239	0	39	1	0.9	1	0.9	1	0.2	0	Invasive ductal carcinoma	1	2	1	TEC (6)		no	1.87	3.13	0.28	266	1.6738	142.246	6.67857	445.23	1.73	3.26	0.55	215	1.88439	124.277	3.14545	405.145
844354	1	60	1	0.9	0	0	0	0.1	0	Invasive ductal carcinoma	1	2	1	TE（6）		no	1.01	2.49	0.17	190	2.46535	188.119	5.94118	468.416	0.9	5.13	0.54	202	5.7	224.444	1.66667	1151.4
846644	1	67	1	0.9	1	0.6	1	0.25	0	Invasive ductal carcinoma	1	2	1	TE（6）		no	3.03	3.22	0.36	241	1.06271	79.538	8.41667	256.112	1.81	2.55	0.45	280	1.40884	154.696	4.02222	394.475
848273	0	32	1	0.9	1	0.9	1	0.2	1	Invasive breast cancer	1	1	0	TE（6）		no	1.97	6.18	0.41	277	3.13706	140.609	4.80488	868.964	1.84	4.63	0.99	352	2.5163	191.304	1.85859	885.739
563196	1	58	0	0	0	0	0	8	1	Invasive breast cancer	1	/	unknow	TEC6		yes	1.42	3.69	0.25	197	2.59859	138.732	5.68	511.923	0.98	2.43	0.26	216	2.47959	220.408	3.76923	535.592
760207	0	44	1	0.6	0	<1%	1	0.15	0	Invasive ductal carcinoma	1	2	1	ECT8		yes	1.77	4.93	0.47	291	2.78531	164.407	3.76596	810.525	1.16	4.84	0.61	296	4.17241	255.172	1.90164	1235.03
607021	1	51	0	0	0	0	1	0.2	0	Invasive ductal carcinoma	1	2	1	AC-T 6		no	2.19	2.74	0.6	271	1.25114	123.744	3.65	339.059	1.99	3.35	0.48	245	1.68342	123.116	4.14583	412.437
613205	1	53	1	0.9	1	0.6	1	0.3	0	Invasive ductal carcinoma	1	2	1	TAC 5		yes	1.27	9.19	0.73	174	7.23622	137.008	1.73973	1259.1	2.16	2.23	0.28	193	1.03241	89.3519	7.71429	199.255
635910	0	40	1	0.6	1	0.8	1	0.5	0	Invasive ductal carcinoma	1	2	1	AC-T 8		yes	3.44	4.77	0.61	206	1.38663	59.8837	5.63934	285.645	2.15	2.3	0.93	202	1.06977	93.9535	2.31183	216.093
636593	0	50	1	0.9	1	0.9	0	0.05	0	Invasive ductal carcinoma	1	2	1	TAC 4		no	1.27	3.04	0.22	169	2.3937	133.071	5.77273	404.535	1.02	2.38	0.23	223	2.33333	218.627	4.43478	520.333
638128	0	50	1	0.7	1	0.3	1	0.25	0	Invasive ductal carcinoma	1	2	1	TAC 4		no	2.33	3.58	0.67	247	1.53648	106.009	3.47761	379.511	1.21	6.74	0.77	398	5.57025	328.926	1.57143	2216.96
644041	0	45	1	0.95	1	0.95	1	0.15	0	Invasive ductal carcinoma	1	2	1	T-AC/4		no	1.77	3.63	0.32	345	2.05085	194.915	5.53125	707.542	1.91	3.46	0.31	370	1.81152	193.717	6.16129	670.262
651332	1	56	1	0.9	0	（-）	1	0.2	0	Invasive ductal carcinoma	1	2	1	AC-T/6		yes	2.55	5.1	0.65	221	2	86.6667	3.92308	442	1.3	4.09	0.77	229	3.14615	176.154	1.68831	720.469
653024	0	46	1	0.7	1	0.5	0	0.1	0	Invasive ductal carcinoma	1	2-3	2	AC-T 4		no	2.5	4.9	0.38	226	1.96	90.4	6.57895	442.96	1.74	1.58	1.15	349	0.908046	200.575	1.51304	316.908
653421	0	47	1	0.95	1	0.6	1	0.2	0	Invasive ductal carcinoma	1	2	1	AC-T/6		no	2.19	5.21	0.5	263	2.379	120.091	4.38	625.676	1.02	6.01	0.46	264	5.89216	258.824	2.21739	1555.53
653538	1	57	0	（-）	0	（-）	1	0.3	1	Invasive breast cancer	1	/	unknow	AC-T/5		yes	1.93	3.4	0.33	225	1.76166	116.58	5.84848	396.373	1.14	5.08	0.51	424	4.45614	371.93	2.23529	1889.4
656258	1	62	1	0.7	1	0.6	1	0.2	0	Invasive ductal carcinoma	1	2	1	TAC/4		yes	2.85	4.05	0.39	177	1.42105	62.1053	7.30769	251.526	1.42	4.97	0.6	283	3.5	199.296	2.36667	990.5
656682	0	46	1	0.9	1	0.9	1	0.6	0	Invasive ductal carcinoma	1	2	1	TAC/4		no	2.01	3.41	0.5	324	1.69652	161.194	4.02	549.672	1.39	4.08	0.56	331	2.93525	238.129	2.48214	971.568
658324	0	38	1	0.9	1	0.7	1	0.3	0	Invasive ductal carcinoma	1	2	1	TAC/4		yes	1.78	5.64	0.45	305	3.16854	171.348	3.95556	966.404	1.14	3.86	0.22	225	3.38596	197.368	5.18182	761.842
661932	1	58	1	0.9	0	（-）	1	0.4	0	Invasive ductal carcinoma	1	2	1	TAC/4		no	2.2	3.93	0.42	148	1.78636	67.2727	5.2381	264.382	1.14	2.26	0.55	148	1.98246	129.825	2.07273	293.404
666054	1	67	1	0.9	1	0.9	1	0.15	0	Invasive ductal carcinoma	1	2	1	AC 4		no	1.53	1.81	0.31	209	1.18301	136.601	4.93548	247.248	1.23	2.73	0.29	161	2.21951	130.894	4.24138	357.341
684440	0	48	1	0.5	1	0.6	1	0.2	0	Invasive ductal carcinoma	1	2	1	TA/4		yes	1.29	2.03	0.41	359	1.57364	278.295	3.14634	564.938	0.89	1.8	0.45	406	2.02247	456.18	1.97778	821.124
684522	1	56	1	0.9	1	0.01	1	0.2	0	Invasive ductal carcinoma	1	2	1	TA/6		no	1.6	3.38	0.41	253	2.1125	158.125	3.90244	534.462	1.31	4.51	0.88	279	3.44275	212.977	1.48864	960.527
684536	0	49	1	0.95	1	0.95	1	0.4	1	Invasive breast cancer	1	/	unknow	TA 6		no	2.61	4.48	0.36	215	1.71648	82.3755	7.25	369.042	2.48	2.69	0.6	252	1.08468	101.613	4.13333	273.339
686412	1	52	1	0.9	1	0.7	1	0.2	0	Invasive ductal carcinoma	1	2	1	TA 4		no	1.87	2.95	0.41	215	1.57754	114.973	4.56098	339.171	1.89	4.15	0.63	294	2.19577	155.556	3	645.556
686685	0	48	1	0.7	1	0.8	0	0.05	1	Invasive breast cancer	1	/	unknow	TA 4		yes	2.84	3.95	0.69	222	1.39085	78.169	4.11594	308.768	2.3	3.97	1	252	1.72609	109.565	2.3	434.974
688301	1	59	1	0.6	1	0.03	0	0.01	0	Invasive ductal carcinoma	1	2	1	AC-T 6		no	2.19	5.75	0.45	268	2.62557	122.374	4.86667	703.653	1.15	7.07	0.52	123	6.14783	106.957	2.21154	756.183
693069	1	53	1	0.9	0	（-）	1	0.2	0	Invasive ductal carcinoma	1	2	1	AT 8		no	1.07	2.57	0.34	286	2.40187	267.29	3.14706	686.935	1.13	2.68	0.38	362	2.37168	320.354	2.97368	858.549
701946	0	49	1	0.9	1	0.02	1	0.3	0	Invasive ductal carcinoma	1	2	1	TA 6		no	2.71	3.03	0.47	243	1.11808	89.6679	5.76596	271.694	1.05	1.7	0.51	236	1.61905	224.762	2.05882	382.095
701995	0	46	1	0.8	0	（-）	0	0.1	0	Invasive ductal carcinoma	1	2	1	TA 6		no	1.18	3.65	0.32	488	3.09322	413.559	3.6875	1509.49	1.34	3.56	0.38	317	2.65672	236.567	3.52632	842.179
716539	1	65	1	0.9	1	0.7	1	0.3	0	Invasive ductal carcinoma	1	2	1	AC 8		yes	2.84	3.6	0.36	203	1.26761	71.4789	7.88889	257.324	1.9	3.43	0.42	162	1.80526	85.2632	4.52381	292.453
724979	1	65	0	（-）	0	（-）	1	0.15	0	Invasive ductal carcinoma	1	2	1	AC-T 6		yes	2.4	2.72	0.47	154	1.13333	64.1667	5.10638	174.533	1.64	1.7	0.52	132	1.03659	80.4878	3.15385	136.829
730986	1	56	1	0.9	1	0.8	0	0.05	1	Invasive breast cancer	1	/	unknow	AT 6		yes	1.94	2.29	0.32	168	1.18041	86.5979	6.0625	198.309	1.48	1.99	0.48	185	1.34459	125	3.08333	248.75
740176	0	46	1	0.8	1	0.02	1	0.2	0	Invasive ductal carcinoma	1	2	1	AT 6		no	1.93	4.07	0.44	291	2.10881	150.777	4.38636	613.663	1.28	4.56	0.72	387	3.5625	302.344	1.77778	1378.69
741928	0	45	0	（-）	0	（-）	0	0.1	0	Invasive ductal carcinoma	1	2	1	TAC(4)		yes	2.36	3.59	0.31	297	1.52119	125.847	7.6129	451.792	1.62	3.12	0.36	330	1.92593	203.704	4.5	635.556
744370	0	44	1	0.6	1	0.7	1	0.7	0	Invasive ductal carcinoma	1	2	1	AT(4)		no	1.74	6.37	0.68	360	3.66092	206.897	2.55882	1317.93	1.64	4.66	0.91	406	2.84146	247.561	1.8022	1153.63
747526	0	43	1	0.7	1	0.8	0	0.1	0	Invasive ductal carcinoma	1	2	1	AC-T(8)		yes	3.44	6.51	0.54	247	1.89244	71.8023	6.37037	467.433	2.14	3.48	0.51	250	1.62617	116.822	4.19608	406.542
750326	1	65	1	0.9	1	0.4	0	0.05	0	Invasive ductal carcinoma	1	2	1	AT(5)		no	2.78	4.22	0.4	298	1.51799	107.194	6.95	452.36	2.19	4.73	0.67	397	2.15982	181.279	3.26866	857.447
750596	0	43	0	（-）	0	（-）	1	0.2	1	Invasive breast cancer	1	/	unknow	AC-T(7)		no	1.18	3.25	0.24	239	2.75424	202.542	4.91667	658.263	1.27	3.32	0.4	285	2.61417	224.409	3.175	745.039
755190	0	41	1	0.6	0	（-）	1	0.3	0	Invasive ductal carcinoma	1	/	unknow	AT(6)		no	1.62	5.06	0.31	293	3.12346	180.864	5.22581	915.173	1.79	3.13	0.44	280	1.7486	156.425	4.06818	489.609
788749	0	47	1	0.9	1	0.7	1	0.2	0	Invasive ductal carcinoma	1	2	1	TAC(4)		no	1.39	3.69	0.4	296	2.65468	212.95	3.475	785.784	1.27	5.33	0.42	354	4.19685	278.74	3.02381	1485.69
822024	0	40	1	0.9	1	0.7	1	0.8	0	Invasive ductal carcinoma	1	2	1	AT(6)		no	1.15	2.98	0.25	284	2.5913	246.957	4.6	735.93	0.91	3.37	0.43	394	3.7033	432.967	2.11628	1459.1
505393	0	43	1	0.8	1	0.8	1	0.4	0	Invasive ductal carcinoma	1	2	1	TAC(4)		no	1.47	2.99	0.24	189	2.03401	128.571	6.125	384.429	0.99	2.38	0.37	206	2.40404	208.081	2.67568	495.232
663078	0	33	1	0.7	0	(-)	1	0.2	0	Invasive ductal carcinoma	1	2	1	TAC4		no	3.4	3.44	0.27	355	1.01176	104.412	12.5926	359.176	2.15	3.2	0.28	379	1.48837	176.279	7.67857	564.093
690256	0	30	1	0.7	1	0.7	1	0.2	1	Invasive breast cancer	1	/	unknow	ACT8		yes	1.88	8.33	0.4	261	4.43085	138.83	4.7	1156.45	2.12	5.2	0.48	213	2.45283	100.472	4.41667	522.453
611504	1	59	1	0.9	1	0.1	1	0.2	0	Invasive ductal carcinoma	1	2	1	TAC 7		no	2.53	4.72	0.43	299	1.86561	118.182	5.88372	557.818	1.4	4.83	0.74	272	3.45	194.286	1.89189	938.4
638807	1	58	1	0.95	1	0.2	1	0.3	0	Invasive ductal carcinoma	1	2	1	AT 4		yes	2.15	5.48	0.5	331	2.54884	153.953	4.3	843.665	1.73	4.07	0.75	354	2.3526	204.624	2.30667	832.821
716676	1	51	0	0	0	0	1	0.4	0	Invasive ductal carcinoma	1	2	1	AC-T 8		yes	1.27	2.2	0.29	271	1.73228	213.386	4.37931	469.449	0.92	2.6	0.41	276	2.82609	300	2.2439	780
758064	0	40	1	0.03	1	0.4	0	5	0	Invasive ductal carcinoma	1	2	1	TAC 5		no	1.66	3.23	0.37	292	1.94578	175.904	4.48649	568.169	1.54	3.66	0.56	369	2.37662	239.61	2.75	876.974
761289	0	42	1	0.9	1	90	1	0.5	0	Invasive ductal carcinoma	1	2	1	AC -T 8		yes	1.48	4.4	0.33	213	2.97297	143.919	4.48485	633.243	1.12	3.03	0.26	213	2.70536	190.179	4.30769	576.241
764187	1	61	1	0.9	0	0	0	10	0	Invasive ductal carcinoma	1	2	1	AC -T 8		no	2.58	3.41	0.34	272	1.32171	105.426	7.58824	359.504	1.1	3.01	0.5	306	2.73636	278.182	2.2	837.327
765046	0	43	1	0.3	1	0.05	1	0.3	0	Invasive ductal carcinoma	1	2	1	AC -T 8		yes	1.29	3.23	0.4	262	2.50388	203.101	3.225	656.016	1.21	2.93	0.34	261	2.42149	215.702	3.55882	632.008
765156	0	42	1	0.4	1	0.7	0	10	0	Invasive ductal carcinoma	1	2	1	AC -T 8		yes	0.59	2.44	0.16	146	4.13559	247.458	3.6875	603.797	1.01	3	0.32	106	2.9703	104.95	3.15625	314.851
771514	0	36	1	0.8	1	0.3	1	0.3	0	Invasive ductal carcinoma	1	/	unknow	AC-T 8		no	1.83	3.52	0.6	426	1.9235	232.787	3.05	819.41	1.71	3.04	0.45	336	1.77778	196.491	3.8	597.333
771538	1	57	1	0.9	1	0.9	0	0.05	0	Invasive ductal carcinoma	1	2	1	AT 6		yes	2.89	2.63	0.43	231	0.910035	79.9308	6.72093	210.218	2.23	3.22	0.58	237	1.44395	106.278	3.84483	342.215
773939	1	54	1	0.8	1	2	1	0.3	1	Invasive breast cancer	1	/	unknow	AC-T 8		yes	1.67	4.5	0.3	314	2.69461	188.024	5.56667	846.108	0.93	1.66	0.13	305	1.78495	327.957	7.15385	544.409
778391	0	41	1	0.85	1	0.02	1	0.6	1	Invasive breast cancer	1	/	unknow	TAC 6		no	0.78	3.21	0.39	268	4.11538	343.59	2	1102.92	0.36	1.5	0.21	258	4.16667	716.667	1.71429	1075
778602	0	47	0	0	0	0	1	0.8	0	Invasive ductal carcinoma	1	2	1	AC-T 8		no	1.5	2.51	0.45	255	1.67333	170	3.33333	426.7	0.86	5.93	0.32	229	6.89535	266.279	2.6875	1579.03
781334	1	62	1	0.95	1	0.05	1	0.2	1	Invasive breast cancer	1	/	unknow	TAC 8		yes	1.76	2.54	0.29	187	1.44318	106.25	6.06897	269.875	1.31	2.18	0.46	162	1.66412	123.664	2.84783	269.588
781646	0	48	0	0	0	0	1	0.8	1	Invasive breast cancer	1	/	unknow	TAC 6		no	3.59	4.66	0.3	250	1.29805	69.6379	11.9667	324.513	1.94	2.99	0.44	134	1.54124	69.0722	4.40909	206.526
784836	1	54	1	0.9	1	0.9	0	0.1	0	Invasive ductal carcinoma	1	2	1	AC-T 8		no	1.99	4.73	0.55	337	2.37688	169.347	3.61818	801.01	1.31	4.39	0.78	318	3.35115	242.748	1.67949	1065.66
785845	1	64	1	0.9	1	0.9	1	0.2	0	Invasive ductal carcinoma	1	2	1	AC-T 8		yes	2.18	2.33	0.15	293	1.06881	134.404	14.5333	313.161	1.49	9.21	0.41	209	6.18121	140.268	3.63415	1291.87
785856	0	31	1	0.02	0	0	1	0.7	1	Invasive breast cancer	1	/	unknow	TAC 4		yes	1.52	3.73	0.28	290	2.45395	190.789	5.42857	711.645	0.86	3.14	0.41	294	3.65116	341.86	2.09756	1073.44
786156	1	57	1	0.4	0	0	0	0.1	0	Invasive ductal carcinoma	1	2	1	AC-T 8		no	1.28	2.77	0.39	243	2.16406	189.844	3.28205	525.867	1.5	2.53	0.41	279	1.68667	186	3.65854	470.58
788894	0	47	1	0.8	1	0.2	1	0.4	0	Invasive ductal carcinoma	1	2	1	AC-T 8		no	2.23	2.89	0.34	338	1.29596	151.57	6.55882	438.036	1.2	3.86	0.71	336	3.21667	280	1.69014	1080.8
790819	1	57	1	0.9	1	0.8	1	0.35	0	Invasive ductal carcinoma	1	3	2	AC-T 8		no	1.82	2.51	0.25	229	1.37912	125.824	7.28	315.819	1.36	1.65	0.29	153	1.21324	112.5	4.68966	185.625
792960	0	49	1	0.7	1	0.6	1	30	0	Invasive ductal carcinoma	1	2	1	T-AC 8		no	2.38	4.15	0.3	244	1.7437	102.521	7.93333	425.462	1.62	3.08	0.37	248	1.90123	153.086	4.37838	471.506
792966	1	51	1	0.9	1	0.9	0	0.1	0	Invasive ductal carcinoma	1	2	1	AC -T 8		no	2.04	3.83	0.4	202	1.87745	99.0196	5.1	379.245	1.29	2.44	0.32	174	1.89147	134.884	4.03125	329.116
793275	0	46	1	0.9	1	0.05	0	10	0	Invasive ductal carcinoma	1	2	1	TAC 4		no	1.55	5.16	0.66	299	3.32903	192.903	2.34848	995.381	0.87	5.01	0.48	214	5.75862	245.977	1.8125	1232.34
794351	1	62	1	0.9	1	10	1	0.3	0	Invasive ductal carcinoma	1	2	1	AC-T 6		no	1.7	3.35	0.26	269	1.97059	158.235	6.53846	530.088	1.12	3.83	0.41	316	3.41964	282.143	2.73171	1080.61
795865	1	56	1	0.8	1	0.7	1	0.6	0	Invasive ductal carcinoma	1	2	1	AC -T 7		yes	0.99	3.45	0.46	227	3.48485	229.293	2.15217	791.061	1.09	2.05	0.39	189	1.88073	173.394	2.79487	355.459
795882	0	49	1	0.8	1	60	0	5	1	Invasive breast cancer	1	/	unknow	AT 6		no	1.61	2.48	0.21	294	1.54037	182.609	7.66667	452.87	1.02	2.22	0.13	328	2.17647	321.569	7.84615	713.882
796122	0	49	1	0.9	1	0.85	1	0.15	0	Invasive ductal carcinoma	1	2	1	AT 6		no	1.63	4.73	0.39	324	2.90184	198.773	4.17949	940.196	1.71	3.68	0.27	352	2.15205	205.848	6.33333	757.52
798683	0	37	0	0	0	0	1	0.7	1	Invasive breast cancer	1	/	unknow	AT 6		no	1.42	3.51	0.43	185	2.47183	130.282	3.30233	457.289	1.71	3.25	0.35	144	1.90058	84.2105	4.88571	273.684
799097	0	50	1	0.9	1	0.9	1	0.3	0	Invasive ductal carcinoma	1	2	1	AC-T 8		no	1.72	3.68	0.48	302	2.13953	175.581	3.58333	646.14	1.36	2.18	0.58	323	1.60294	237.5	2.34483	517.75
801471	1	51	1	0.9	1	0.7	1	0.4	0	Invasive ductal carcinoma	1	2	1	TAC 4		yes	1.62	2.88	0.27	183	1.77778	112.963	6	325.333	1.22	3.18	0.65	191	2.60656	156.557	1.87692	497.852
802273	0	37	1	0.9	1	0.9	1	30	0	Invasive ductal carcinoma	1	2	1	AC-T 8		no	1.52	2.12	0.26	294	1.39474	193.421	5.84615	410.053	1.27	2.36	0.3	289	1.85827	227.559	4.23333	537.039
802283	0	48	1	0.7	0	0	1	0.4	0	Invasive ductal carcinoma	1	2	1	AC-T 8		yes	2.05	3.16	0.37	404	1.54146	197.073	5.54054	622.751	1.82	5.27	0.41	187	2.8956	102.747	4.43902	541.478
802511	1	56	1	0.9	1	0.02	0	0.1	0	Invasive ductal carcinoma	1	2	1	AC-T 8		no	1.91	2.56	0.32	270	1.34031	141.361	5.96875	361.885	1.58	4.46	0.41	253	2.82278	160.127	3.85366	714.165
802564	0	47	1	0.9	1	0.9	0	0.05	0	Invasive ductal carcinoma	1	2	1	AT 5		no	2.11	2.9	0.37	225	1.37441	106.635	5.7027	309.242	2.21	3.39	0.29	231	1.53394	104.525	7.62069	354.339
805299	1	55	1	0.95	1	0.05	1	30	0	Invasive ductal carcinoma	1	2	1	AC-T 8		no	1.12	5.48	0.42	311	4.89286	277.679	2.66667	1521.68	0.91	2.1	0.32	265	2.30769	291.209	2.84375	611.538
805323	0	49	1	0.9	1	0.7	0	0.05	1	Invasive breast cancer	1	/	unknow	AC-T 8		no	2.03	3.86	0.36	295	1.90148	145.32	5.63889	560.936	2.06	3.61	0.46	258	1.75243	125.243	4.47826	452.126
805340	0	47	1	0.9	1	0.9	1	0.4	0	Invasive ductal carcinoma	1	2	1	AC-T 8		no	2.58	3.55	0.32	385	1.37597	149.225	8.0625	529.748	2.33	5.87	0.45	409	2.51931	175.536	5.17778	1030.4
805477	1	53	1	0.9	1	0.9	1	0.5	1	Invasive breast cancer	1	/	unknow	TAC 6		no	1.45	3.36	0.24	277	2.31724	191.034	6.04167	641.876	1.48	2.92	0.95	264	1.97297	178.378	1.55789	520.865
807454	0	33	1	0.9	1	0.4	1	0.2	0	Invasive ductal carcinoma	1	2	1	AC-T 8		yes	2.14	3.64	0.32	201	1.70093	93.9252	6.6875	341.888	0.96	2.99	0.22	193	3.11458	201.042	4.36364	601.115
807473	0	42	1	0.9	1	0.3	1	0.5	1	Invasive breast cancer	1	/	unknow	AT 6		no	1.97	4.65	0.52	260	2.36041	131.98	3.78846	613.706	1.95	3.35	0.52	338	1.71795	173.333	3.75	580.667
809340	1	52	1	0.7	1	0.7	0	0.05	0	Invasive ductal carcinoma	1	2	1	AC-T 8		no	1.74	2.31	0.33	159	1.32759	91.3793	5.27273	211.086	1.94	1.89	0.56	188	0.974227	96.9072	3.46429	183.155
809439	0	42	1	0.6	1	0.5	1	0.25	0	Invasive ductal carcinoma	1	2	1	TAC 6		no	1.46	2.21	0.3	240	1.5137	164.384	4.86667	363.288	0.97	1.58	0.38	197	1.62887	203.093	2.55263	320.887
810871	1	62	1	0.9	0	0	1	0.3	0	Invasive ductal carcinoma	1	2	1	AC-T 8		no	2.7	4.66	0.43	257	1.72593	95.1852	6.27907	443.563	2.21	4.97	0.75	230	2.24887	104.072	2.94667	517.24
811573	1	53	1	0.6	1	0.2	1	20	1	Invasive breast cancer	1	/	unknow	AC-T 6		yes	1.3	2.29	0.21	234	1.76154	180	6.19048	412.2	1.9	14.32	0.59	202	7.53684	106.316	3.22034	1522.44
811819	0	49	1	0.9	1	0.9	1	0.2	0	Invasive ductal carcinoma	1	1-2	0	AC-T 8		no	0.78	4.75	0.22	251	6.08974	321.795	3.54545	1528.53	0.86	8.61	0.44	259	10.0116	301.163	1.95455	2593.01
811921	1	60	1	0.85	1	0.15	1	0.5	0	Invasive ductal carcinoma	1	2	1	AT 6		no	2.81	2.97	0.46	280	1.05694	99.6441	6.1087	295.943	1.63	5.26	1.06	263	3.22699	161.35	1.53774	848.699
812048	1	51	1	0.55	1	0.7	1	0.35	0	Invasive ductal carcinoma	1	2	1	AC-T 8		yes	1.82	5.1	0.6	212	2.8022	116.484	3.03333	594.066	1.32	4.4	0.53	250	3.33333	189.394	2.49057	833.333
812157	1	62	1	0.9	1	0.5	1	0.3	0	Invasive ductal carcinoma	1	2	1	AC-T 8		no	2.21	4.15	0.36	249	1.87783	112.67	6.13889	467.579	1.61	6.26	0.53	199	3.8882	123.602	3.03774	773.752
812221	1	66	1	0.9	1	0.6	1	0.15	0	Invasive ductal carcinoma	1	2	1	AT(6)		yes	1.66	3.92	0.21	336	2.36145	202.41	7.90476	793.446	1.28	4.49	0.43	379	3.50781	296.094	2.97674	1329.46
812222	1	62	0	0	0	0	1	0.15	0	Invasive ductal carcinoma	1	2	1	AC-T（6）		yes	2.3	6.01	0.6	322	2.61304	140	3.83333	841.4	1.67	3.48	0.56	367	2.08383	219.76	2.98214	764.766
813002	1	58	1	0.9	1	0.2	1	0.2	0	Invasive ductal carcinoma	1	2	1	AT(6)		no	2.19	5.1	0.27	184	2.32877	84.0183	8.11111	428.493	3.26	6.14	0.82	230	1.88344	70.5521	3.97561	433.19
813016	1	61	1	0.9	1	0.6	1	0.3	0	Invasive ductal carcinoma	1	2	1	AC-T（8）		no	1.24	3.9	0.33	123	3.14516	99.1935	3.75758	386.855	1.43	2.74	0.4	123	1.91608	86.014	3.575	235.678
813567	0	47	1	0.9	1	0.8	0	8	0	Invasive ductal carcinoma	1	1	0	AC-T（8）		yes	1.5	3.11	0.27	283	2.07333	188.667	5.55556	586.753	0.99	4.37	0.32	225	4.41414	227.273	3.09375	993.182
813604	0	46	1	0.9	1	0.8	0	0.1	0	Invasive ductal carcinoma	1	2	1	AT(4)		no	1.82	3.54	0.21	255	1.94505	140.11	8.66667	495.989	1.48	3.15	0.31	271	2.12838	183.108	4.77419	576.791
813639	1	58	1	0.9	1	0.9	1	0.15	1	Invasive breast cancer	1	/	unknow	AC -T （6）		no	1.18	1.89	0.33	162	1.60169	137.288	3.57576	259.475	0.64	3.37	0.77	223	5.26562	348.438	0.831169	1174.23
813642	1	53	1	0.7	1	0.6	1	0.3	0	Invasive ductal carcinoma	1	2	1	AC-T（8）		no	1.82	2.58	0.32	272	1.41758	149.451	5.6875	385.582	1.09	3.42	0.39	267	3.13761	244.954	2.79487	837.743
813778	0	44	0	0	0	0	1	0.4	0	Invasive ductal carcinoma	1	3	2	AT(5)		no	2.31	5.01	0.32	223	2.16883	96.5368	7.21875	483.649	1.81	2.5	0.31	223	1.38122	123.204	5.83871	308.011
813834（信息不匹配）	0	49	1	0.9	1	0.9	1	0.4	3	unknow	1	/	unknow	TAC（6）		yes	1.82	4.19	0.39	330	2.3022	181.319	4.66667	759.725	1.28	4.59	0.7	322	3.58594	251.562	1.82857	1154.67
813987	0	37	1	0.9	1	0.92	0	0.1	1	Invasive breast cancer	1	2	1	AC-T（8）		no	0.77	9.34	0.11	237	12.1299	307.792	7	2874.78	0.94	2.79	0.42	212	2.96809	225.532	2.2381	629.234
814070	0	46	1	0.9	1	0.25	1	30	0	Invasive ductal carcinoma	1	2	1	TAC（4）		yes	1.49	6.51	0.4	194	4.36913	130.201	3.725	847.611	1.15	4.03	0.56	182	3.50435	158.261	2.05357	637.791
814100	1	56	1	0.9	0	0	1	0.2	0	Invasive ductal carcinoma	1	2	1	AT(6)		no	2.19	2.36	0.35	239	1.07763	109.132	6.25714	257.553	2.11	2.1	0.57	217	0.995261	102.844	3.70175	215.972
814124	1	54	1	0.9	1	0.85	1	0.2	0	Invasive ductal carcinoma	1	2	1	AT(6)		yes	2.61	5.32	0.35	153	2.03831	58.6207	7.45714	311.862	2.23	5.86	0.43	152	2.6278	68.1614	5.18605	399.426
814516	1	59	0	0	0	0	1	0.2	0	Invasive ductal carcinoma	1	2	1	TAC（6）		no	2.71	4.12	0.27	265	1.5203	97.786	10.037	402.878	1.85	3.49	0.44	361	1.88649	195.135	4.20455	681.022
816934	0	42	1	0.95	1	0.95	0	0.1	0	Invasive ductal carcinoma	1	3	2	AC -T (6)		yes	2.75	6.05	0.48	247	2.2	89.8182	5.72917	543.4	1.41	6.06	0.64	251	4.29787	178.014	2.20312	1078.77
816945	1	55	1	0.05	0	0	1	0.2	0	Invasive ductal carcinoma	1	2	1	AT（8）		no	2.96	1.53	0.25	249	0.516892	84.1216	11.84	128.706	1.37	1.83	0.58	325	1.33577	237.226	2.36207	434.124
817033	0	48	1	0.95	1	0.95	1	0.3	0	Invasive ductal carcinoma	1	2	1	AC -T （8）		yes	1.66	3.78	0.34	299	2.27711	180.12	4.88235	680.855	1.16	4.58	0.4	274	3.94828	236.207	2.9	1081.83
817104	1	52	1	0.9	0	0	1	0.25	0	Invasive ductal carcinoma	1	2	1	TAC（5）		yes	2.01	4.11	0.48	282	2.04478	140.299	4.1875	576.627	1.17	4.19	0.45	225	3.5812	192.308	2.6	805.769
817226	1	54	1	0.9	1	0.3	1	0.3	0	Invasive ductal carcinoma	1	2	1	AT(8)		no	3.22	4.82	0.46	312	1.49689	96.8944	7	467.031	1.64	7.64	0.61	311	4.65854	189.634	2.68852	1448.8
817914	0	46	1	0.9	0	0	0	0.1	0	Invasive ductal carcinoma	1	2	1	AT(6)		no	2.61	5.9	0.62	294	2.26054	112.644	4.20968	664.598	2.13	6.52	1.13	337	3.06103	158.216	1.88496	1031.57
818131	0	50	1	0.9	1	0.9	0	10	0	Invasive ductal carcinoma	1	2	1	TAC（6）		yes	1.71	2.77	0.39	315	1.61988	184.211	4.38462	510.263	1.24	2.13	0.69	355	1.71774	286.29	1.7971	609.798
818390	0	49	1	0.8	1	0.8	1	0.15	0	Invasive ductal carcinoma	1	1	0	AC -T （4）		yes	2.22	2.59	0.32	154	1.16667	69.3694	6.9375	179.667	1.45	2.57	0.43	178	1.77241	122.759	3.37209	315.49
818418	1	61	1	0.95	1	0.95	1	0.3	0	Invasive ductal carcinoma	1	2	1	AC -T （6）		no	2.41	3.39	0.32	322	1.40664	133.61	7.53125	452.938	1.77	2.67	0.44	303	1.50847	171.186	4.02273	457.068
818498	0	48	1	0.6	0	0	1	0.35	1	Invasive breast cancer	1	/	unknow	TAC（4）		no	2.42	2.95	0.45	274	1.21901	113.223	5.37778	334.008	1.28	4.17	0.79	445	3.25781	347.656	1.62025	1449.73
818599	0	50	0	0	0	0	1	0.8	0	Invasive ductal carcinoma	1	3	2	AC -T （8）		yes	2.76	3.09	0.33	283	1.11957	102.536	8.36364	316.837	1.4	3.44	0.3	319	2.45714	227.857	4.66667	783.829
822090	1	58	1	0.9	1	0.05	1	0.25	0	Invasive ductal carcinoma	1	2	1	AC -T （7）		yes	1.4	2.26	0.24	201	1.61429	143.571	5.83333	324.471	1.45	4.6	0.47	280	3.17241	193.103	3.08511	888.276
822128	1	57	1	0.9	1	0.5	1	0.3	0	Invasive ductal carcinoma	1	2	1	AT(8)		yes	2.07	5.85	0.39	317	2.82609	153.14	5.30769	895.87	1.86	3.32	0.31	221	1.78495	118.817	6	394.473
822348	0	37	1	0.9	1	0.8	1	15	0	Invasive ductal carcinoma	1	2	1	AT(5)		no	1.75	3.37	0.46	218	1.92571	124.571	3.80435	419.806	0.9	5.37	0.34	276	5.96667	306.667	2.64706	1646.8
822419	1	65	1	0.9	1	0.9	1	0.2	0	Invasive ductal carcinoma	1	2	1	AT(6)		no	1.33	5.24	0.67	307	3.93985	230.827	1.98507	1209.53	0.43	4.34	0.74	276	10.093	641.86	0.581081	2785.67
822445	1	60	0	0	0	0	0	0.05	0	Invasive ductal carcinoma	1	2	1	AT(7)		yes	2.59	4.78	0.46	220	1.84556	84.9421	5.63043	406.023	1.59	3.98	0.7	209	2.50314	131.447	2.27143	523.157
822485	1	51	1	0.6	1	0.3	1	0.15	0	Invasive ductal carcinoma	1	2	1	AC -T （8）		no	1.89	4.71	0.39	273	2.49206	144.444	4.84615	680.333	1.96	5.13	0.58	348	2.61735	177.551	3.37931	910.837
822695	0	38	0	0	0	0	1	0.4	0	Invasive ductal carcinoma	1	2	1	AT(6)		no	0.92	9.95	0.03	498	10.8152	541.304	30.6667	5385.98	1.58	1.34	0.38	315	0.848101	199.367	4.15789	267.152
822927	1	63	1	0.95	1	0.95	1	0.25	0	Invasive ductal carcinoma	1	2	1	AC -T (7)		no	1.88	4.87	0.48	338	2.59043	179.787	3.91667	875.564	2.46	4.8	0.43	313	1.95122	127.236	5.72093	610.732
823145	0	44	1	0.5	1	0.25	0	5	0	Invasive ductal carcinoma	1	2	1	AT(6)		yes	2.02	4.94	0.27	217	2.44554	107.426	7.48148	530.683	0.76	4.04	0.4	287	5.31579	377.632	1.9	1525.63
823247	0	40	1	0.9	1	0.8	1	0.2	0	Invasive ductal carcinoma	1	2	1	AC -T (6)		yes	2.32	5.38	0.35	251	2.31897	108.19	6.62857	582.06	1.72	2.25	0.26	265	1.30814	154.07	6.61538	346.657
823324	0	38	1	0.9	1	0.95	1	0.3	0	Invasive ductal carcinoma	1	2	1	AC -T （8）		yes	1.62	2.71	0.26	251	1.67284	154.938	6.23077	419.883	1.4	4.49	0.31	282	3.20714	201.429	4.51613	904.414
823439	0	46	1	0.9	1	0.6	1	0.3	0	Invasive ductal carcinoma	1	2	1	TAC（4）		no	1.77	5.29	0.3	274	2.9887	154.802	5.9	818.904	1.03	3.83	0.46	246	3.71845	238.835	2.23913	914.738
824570	1	51	1	0.9	1	0.9	1	0.3	0	Invasive ductal carcinoma	1	2	1	AC -T (6)		no	2.37	4.68	0.42	360	1.97468	151.899	5.64286	710.886	1.46	5.92	0.49	319	4.05479	218.493	2.97959	1293.48
824648	0	41	0	0	0	0	1	0.6	0	Invasive ductal carcinoma	1	2-3	2	AC -T （8）		yes	1.49	1.43	0.28	221	0.959732	148.322	5.32143	212.101	2.3	6.19	0.82	195	2.6913	84.7826	2.80488	524.804
824702	1	52	1	0.7	1	0.3	1	0.4	0	Invasive ductal carcinoma	1	2	1	AT(6)		no	1.51	3.98	0.36	358	2.63576	237.086	4.19444	943.603	1.06	6.33	0.65	473	5.9717	446.226	1.63077	2824.61
825526	1	62	1	0.9	1	0.1	1	20	0	Invasive ductal carcinoma	1	2	1	T-AC（6）		yes	1.49	3.71	0.3	49	2.48993	32.8859	4.96667	122.007	1.16	3.21	0.4	114	2.76724	98.2759	2.9	315.466
825585	0	49	0	0	0	0	1	80	0	Invasive ductal carcinoma	1	/	unknow	AC -T (8)		yes	1.67	5.73	0.51	195	3.43114	116.766	3.27451	669.072	1.65	8.57	0.42	140	5.19394	84.8485	3.92857	727.152
825827	1	65	1	0.95	1	0.09	1	0.4	0	Invasive ductal carcinoma	1	2	1	AC -T (6)		no	2.38	3.34	0.69	233	1.40336	97.8992	3.44928	326.983	1.93	3.97	0.98	316	2.05699	163.731	1.96939	650.01
826069	0	48	0	0	0	0	1	0.8	0	Invasive ductal carcinoma	1	1	0	TAC（6）		yes	2.04	2.93	0.26	129	1.43627	63.2353	7.84615	185.279	1.48	2.8	0.36	155	1.89189	104.73	4.11111	293.243
827738	1	65	1	0.9	1	0.8	1	0.15	0	Invasive ductal carcinoma	1	2	1	AC -T (7)		no	1.28	3.58	0.16	215	2.79688	167.969	8	601.328	1.58	11.13	0.43	242	7.0443	153.165	3.67442	1704.72
828174	0	45	1	0.9	1	0.95	1	0.15	0	Invasive ductal carcinoma	1	1-2	0	AT(4)		no	1.79	8.07	0.52	244	4.50838	136.313	3.44231	1100.04	1.67	3.46	0.36	253	2.07186	151.497	4.63889	524.18
829000	1	65	1	0.95	1	0.2	1	0.4	0	Invasive ductal carcinoma	1	2	1	T-TA(5)		no	1.21	3.75	0.21	247	3.09917	204.132	5.7619	765.496	1.07	11.59	0.73	334	10.8318	312.15	1.46575	3617.81
829644	1	58	1	0.9	1	0.3	1	0.25	0	Invasive ductal carcinoma	1	2	1	TAC（4）		no	2.18	3.94	0.31	329	1.80734	150.917	7.03226	594.615	0.82	3.84	0.14	367	4.68293	447.561	5.85714	1718.63
830955	1	57	1	0.95	1	0.3	1	0.4	0	Invasive ductal carcinoma	1	2	1	AT(5)		no	1.96	2.34	0.29	211	1.19388	107.653	6.75862	251.908	1.55	2.01	0.54	272	1.29677	175.484	2.87037	352.723
831065	0	47	1	0.9	1	0.9	0	0.05	0	Invasive ductal carcinoma	1	2	1	TAC（5）		no	2.09	3.86	0.29	270	1.84689	129.187	7.2069	498.66	1.84	5.64	0.53	273	3.06522	148.37	3.4717	836.804
833201	1	60	1	0.9	0	0	0	0.1	0	Invasive ductal carcinoma	1	2	1	AC -T (8)		no	1.5	2.95	0.22	272	1.96667	181.333	6.81818	534.933	0.92	3.37	0.4	260	3.66304	282.609	2.3	952.391
833302	0	45	1	0.8	1	0.9	1	15	1	Invasive breast cancer	1	3	2	AC -T (8)		no	1.26	2.57	0.4	386	2.03968	306.349	3.15	787.317	1.2	1.78	0.4	298	1.48333	248.333	3	442.033
833859	1	70	1	0.9	1	2	1	0.6	0	Invasive ductal carcinoma	1	3	2	AC -T (8)		no	1.18	3.5	0.26	210	2.9661	177.966	4.53846	622.881	0.68	5.33	0.23	258	7.83824	379.412	2.95652	2022.26
834382	0	46	1	0.9	1	0.15	0	8	0	Invasive ductal carcinoma	1	2	1	TAC（5）		no	1	3.23	0.27	256	3.23	256	3.7037	826.88	0.72	4.16	0.67	235	5.77778	326.389	1.07463	1357.78
835722	0	44	1	0.9	1	10	0	10	1	Invasive breast cancer	1	2	1	AT(4)		yes	1.96	1.61	0.28	209	0.821429	106.633	7	171.679	0.85	3.45	0.39	347	4.05882	408.235	2.17949	1408.41
837381	0	34	1	0.9	1	0.9	1	0.15	0	Invasive ductal carcinoma	1	2	1	TAC（6）		no	2.42	5.92	0.48	334	2.44628	138.017	5.04167	817.058	1.33	6.91	0.79	313	5.19549	235.338	1.68354	1626.19
838301	0	50	1	0.9	1	0.9	0	0.1	0	Invasive ductal carcinoma	1	2	1	TAC（5）		no	1.54	5.02	0.58	233	3.25974	151.299	2.65517	759.519	0.99	3.42	0.35	238	3.45455	240.404	2.82857	822.182
838567	0	38	1	0.9	1	0.9	1	0.15	0	Invasive ductal carcinoma	1	1	0	TAC（6）		no	2.11	4.46	2.11	490	2.11374	232.227	1	1035.73	1.24	3.72	0.47	347	3	279.839	2.6383	1041
838825	0	35	1	0.9	1	0.2	1	0.4	0	Invasive ductal carcinoma	1	1-2	0	AC -T (8)		yes	1.77	3.35	0.31	220	1.89266	124.294	5.70968	416.384	1.54	2.93	0.26	290	1.9026	188.312	5.92308	551.753
839322	0	46	1	0.9	1	0.9	1	30	0	Invasive ductal carcinoma	1	2	1	TAC（8）		no	1.86	2.95	0.29	242	1.58602	130.108	6.41379	383.817	1.32	2.13	0.31	255	1.61364	193.182	4.25806	411.477
840054	1	73	1	0.95	1	0.9	0	0.1	0	Invasive ductal carcinoma	1	2	1	AT(6)		no	2.5	4.89	0.47	174	1.956	69.6	5.31915	340.344	1.13	5.21	0.65	247	4.61062	218.584	1.73846	1138.82
840252	0	48	1	0.9	0	0	1	0.3	1	Invasive breast cancer	1	/	unknow	AC -T (8)		no	2.24	3.87	0.4	327	1.72768	145.982	5.6	564.951	1.59	3.46	0.38	301	2.1761	189.308	4.18421	655.006
842499	0	46	1	0.9	1	0.9	1	0.15	0	Invasive ductal carcinoma	1	2	1	TAC（5）		no	1.1	4.66	0.42	272	4.23636	247.273	2.61905	1152.29	0.97	2.46	0.47	266	2.53608	274.227	2.06383	674.598
844341	0	49	1	0.9	1	0.9	0	0.1	0	Invasive ductal carcinoma	1	2	1	AC -T (8)		no	2.61	6.53	0.65	325	2.50192	124.521	4.01538	813.123	2.7	3.23	0.43	248	1.1963	91.8519	6.27907	296.681
844630	1	55	1	0.95	1	0.9	1	0.25	0	Invasive ductal carcinoma	1	2	1	AT(6)		yes	3.62	6.12	0.53	272	1.69061	75.1381	6.83019	459.845	2.19	5.04	0.88	253	2.30137	115.525	2.48864	582.247
844682	0	35	1	0.95	1	0.6	1	0.4	0	Invasive ductal carcinoma	1	2	1	AC -T (8)		no	2.08	4.51	0.49	365	2.16827	175.481	4.2449	791.418	1.76	8.03	0.7	368	4.5625	209.091	2.51429	1679
846235	1	53	1	0.8	1	0.7	1	0.2	0	Invasive ductal carcinoma	1	2	1	AT(6)		no	1.16	5.99	0.29	305	5.16379	262.931	4	1574.96	0.76	3.29	0.52	263	4.32895	346.053	1.46154	1138.51
846273	0	43	1	0.8	1	0.7	1	0.15	0	Invasive ductal carcinoma	1	1-2	0	AT(5)		no	2.76	7.3	0.5	313	2.64493	113.406	5.52	827.862	3.7	8.74	0.94	225	2.36216	60.8108	3.93617	531.486
846692	0	50	1	0.9	1	0.75	1	0.4	0	Invasive ductal carcinoma	1	2	1	AT(6)		no	1.83	6.55	0.52	333	3.57923	181.967	3.51923	1191.89	1.4	3.69	0.58	321	2.63571	229.286	2.41379	846.064
846716	0	49	1	0.95	1	0.7	1	40	0	Invasive ductal carcinoma	1	2	1	AT(6)		no	1.76	7.95	0.21	364	4.51705	206.818	8.38095	1644.2	1.22	2.11	0.34	294	1.72951	240.984	3.58824	508.475
799824	0	37	1	0.5	1	0.4	1	0.4	3	unknow	1	/	unknow	TAC5		no	2.83	4.15	0.49	333	1.46643	117.668	5.77551	488.322	1.46	1.8	0.51	221	1.23288	151.37	2.86275	272.466
762012	0	50	0	（-）	0	（-）	1	0.2	3	unknow	1	/	unknow	AT6		no	2.14	2.82	0.34	333	1.31776	155.607	6.29412	438.813	1.87	2.3	0.33	222	1.22995	118.717	5.66667	273.048
795857	1	68	0	（-）	0	（-）	1	0.65	3	unknow	1	/	unknow	ACT8		yes	2.14	2.41	0.37	286	1.12617	133.645	5.78378	322.084	1.14	8.98	0.53	251	7.87719	220.175	2.15094	1977.18
795644	0	40	1	0.9	1	0.6	1	0.3	3	unknow	1	/	unknow	TAC6		yes	1.72	3.26	0.28	174	1.89535	101.163	6.14286	329.791	1.07	1.89	0.19	174	1.76636	162.617	5.63158	307.346
672260	1	54	0	（-）	0	（-）	1	0.2	0	Invasive ductal carcinoma	1	2	1	TE 4		no	1.85	6	0.38	233	3.24324	125.946	4.86842	755.676	1.68	8.98	1.23	385	5.34524	229.167	1.36585	2057.92
706261	1	55	1	0.35	1	0.35	1	0.3	0	Invasive ductal carcinoma	1	2	1	TE 6		no	2.41	3.27	0.4	290	1.35685	120.332	6.025	393.485	1.8	2.26	0.76	254	1.25556	141.111	2.36842	318.911
550477	0	39	1	0.3	1	0.2	1	0.2	1	Invasive breast cancer	1	/	unknow	TE 6		no	1.65	2.7	0.59	230	1.63636	139.394	2.79661	376.364	0.97	3.61	0.69	242	3.72165	249.485	1.4058	900.639
636860	1	60	0	（-）	0	（-）	1	0.15	1	Invasive breast cancer	1	/	unknow	TE 6		yes	2.11	3.38	0.31	228	1.6019	108.057	6.80645	365.232	1.68	3.7	0.34	191	2.20238	113.69	4.94118	420.655
682507	0	45	1	0.8	1	0.8	0	0.05	0	Invasive ductal carcinoma	1	2	1	TEC 6		yes	2.44	5.59	0.44	351	2.29098	143.852	5.54545	804.135	1.73	5.56	0.9	355	3.21387	205.202	1.92222	1140.92
686663	1	54	1	0.8	1	0.2	0	0.05	0	Invasive ductal carcinoma	1	2	1	FEC-T 4		no	2.69	4.1	0.47	229	1.52416	85.1301	5.7234	349.033	1.43	5.66	0.61	297	3.95804	207.692	2.34426	1175.54
693470	0	39	0	（-）	0	（-）	0	0.1	3	unknow	1	/	unknow	EC-T 8		yes	3.75	2.06	0.51	259	0.549333	69.0667	7.35294	142.277	1.61	2.46	0.71	372	1.52795	231.056	2.26761	568.398
595566	1	53	1	0.9	1	0.8	0	0.05	1	Invasive breast cancer	1	/	unknow	TE 4		no	2.58	3.5	0.45	203	1.35659	78.6822	5.73333	275.388	2.39	5.5	0.63	246	2.30126	102.929	3.79365	566.109
737989	0	49	1	0.4	1	0.9	1	0.25	0	Invasive ductal carcinoma	1	2	1	EC-T 8		no	1.73	2.31	0.52	223	1.33526	128.902	3.32692	297.763	1.26	1	0.4	216	0.793651	171.429	3.15	171.429
573231	1	55	1	0.9	0	（-）	1	0.3	0	Invasive ductal carcinoma	1	2	1	EC-T 4		no	1.61	2.94	0.43	232	1.82609	144.099	3.74419	423.652	1.4	1.98	0.53	386	1.41429	275.714	2.64151	545.914
496660	0	46	1	0.05	1	0.01	0	0.1	3	unknow	1	/	unknow	TEC 6		no	2.46	4.55	0.58	239	1.84959	97.1545	4.24138	442.053	1.25	2.37	0.74	247	1.896	197.6	1.68919	468.312
550000	1	63	1	0.5	1	0.2	1	0.2	0	Invasive ductal carcinoma	1	2	1	TC 4+TE 2		yes	1.18	4.02	0.03	120	3.40678	101.695	39.3333	408.814	2.43	2.26	0.57	175	0.930041	72.0165	4.26316	162.757
550380	1	67	0	0	0	0	0	0.1	0	Invasive ductal carcinoma	1	2	1	TE 4		no	3.04	4.83	0.49	194	1.58882	63.8158	6.20408	308.23	2.5	5.66	0.96	394	2.264	157.6	2.60417	892.016
551847	0	43	1	0.6	1	0.01	1	0.6	0	Invasive ductal carcinoma	1	3	2	TEC 6		no	1.62	7.4	0.65	255	4.5679	157.407	2.49231	1164.81	1.99	3.98	0.46	268	2	134.673	4.32609	536
555949	0	42	1	0.9	1	0.1	0	0.05	0	Invasive ductal carcinoma	1	2	1	TEC 4		yes	2.37	4.63	0.41	301	1.95359	127.004	5.78049	588.03	1.35	7.43	0.49	353	5.5037	261.481	2.7551	1942.81
559253	0	39	1	0.9	1	0.8	0	0.05	1	Invasive breast cancer	1	/	unknow	TEC 6		no	2.75	3.59	0.56	227	1.30545	82.5455	4.91071	296.338	1.91	2.92	0.72	288	1.5288	150.785	2.65278	440.293
559895	1	58	1	0.9	0	0	0	0.1	0	Invasive ductal carcinoma	1	2	1	EC-T 4		yes	2.57	3.51	0.3	286	1.36576	111.284	8.56667	390.607	1.58	3.41	0.58	242	2.15823	153.165	2.72414	522.291
635812	0	41	1	0.95	1	0.95	1	0.6	0	Invasive ductal carcinoma	2	2	1	TAC 5		yes	1.66	6.12	0.19	325	3.68675	195.783	8.73684	1198.19	1.94	5.54	0.45	355	2.85567	182.99	4.31111	1013.76
595355	1	51	1	0.8	1	0.02	1	0.2	0	Invasive ductal carcinoma	2	2	1	TEC 4		no	2.07	3.53	0.38	181	1.70531	87.4396	5.44737	308.662	2.41	5.05	0.72	209	2.09544	86.722	3.34722	437.946
596290	1	63	1	0.9	1	0.3	1	0.15	0	Invasive ductal carcinoma	2	2	1	TEC 4		no	1.72	3.57	0.28	266	2.07558	154.651	6.14286	552.105	1.75	4.59	0.5	325	2.62286	185.714	3.5	852.429
633718	0	47	1	0.9	1	0.9	1	0.2	1	Invasive breast cancer	2	/	unknow	TEC 6		yes	2.42	2.74	0.5	545	1.13223	225.207	4.84	617.066	1.68	3.87	0.7	585	2.30357	348.214	2.4	1347.59
657669	0	46	1	0.8	1	0.8	0	0.1	0	Invasive ductal carcinoma	2	2	1	TE/4		yes	2.7	2.97	0.4	331	1.1	122.593	6.75	364.1	2.21	6.45	0.97	337	2.91855	152.489	2.27835	983.552
658579	1	52	0	（-）	1	0.4	0	0.1	0	Invasive ductal carcinoma	2	2	1	TE/6		no	2.62	2.78	0.38	315	1.06107	120.229	6.89474	334.237	2.15	7.84	0.41	572	3.64651	266.047	5.2439	2085.8
662765	0	26	1	0.9	1	0.7	1	0.2	0	Invasive ductal carcinoma	2	2	1	TE 4		yes	1.58	4.57	0.35	289	2.89241	182.911	4.51429	835.905	0.81	3.91	0.36	264	4.82716	325.926	2.25	1274.37
669656	0	48	1	0.8	1	0.3	0	0.1	0	Invasive ductal carcinoma	2	2	1	EC-T 8		no	2.08	3.91	0.4	326	1.87981	156.731	5.2	612.817	0.93	3.67	0.41	296	3.94624	318.28	2.26829	1168.09
672611	0	46	1	0.7	1	0.9	0	0.1	0	Invasive ductal carcinoma	2	2	1	TEC 6		no	1.59	6.52	0.36	210	4.10063	132.075	4.41667	861.132	1.99	2.75	0.58	190	1.38191	95.4774	3.43103	262.563
676714	0	49	0	（-）	0	（-）	1	0.5	0	Invasive ductal carcinoma	2	3	2	EC-T 4		no	2.11	3.78	0.51	293	1.79147	138.863	4.13725	524.9	0.94	5.66	0.64	286	6.02128	304.255	1.46875	1722.09
680681	1	55	1	0.95	0	（-）	1	0.25	0	Invasive ductal carcinoma	2	2	1	TE 4		no	1.59	4.61	0.31	377	2.89937	237.107	5.12903	1093.06	1.07	3.65	0.4	430	3.41121	401.869	2.675	1466.82
690458	1	62	1	0.8	1	0.3	0	0.05	0	Invasive ductal carcinoma	2	2	1	TE 4		yes	2.18	4.25	0.35	275	1.94954	126.147	6.22857	536.124	2.18	2.63	0.48	405	1.20642	185.78	4.54167	488.601
701199	0	50	1	0.8	1	0.8	1	0.15	0	Invasive ductal carcinoma	2	2	1	TE 4		yes	2.91	4.41	0.42	248	1.51546	85.2234	6.92857	375.835	1.63	4.74	0.6	449	2.90798	275.46	2.71667	1305.68
704902	1	55	1	0.7	0	（-）	0	0.1	0	Invasive ductal carcinoma	2	2	1	TEC 6		no	2.45	3.72	0.62	328	1.51837	133.878	3.95161	498.024	1.5	0.84	0.51	308	0.56	205.333	2.94118	172.48
718681	1	60	0	（-）	0	（-）	1	0.2	1	Invasive breast cancer	2	1	0	TEC 6		yes	1.97	2.87	0.42	302	1.45685	153.299	4.69048	439.97	1.88	4.35	0.58	508	2.31383	270.213	3.24138	1175.43
722346	1	59	1	0.5	1	0.5	1	0.15	0	Invasive ductal carcinoma	2	2	1	EC-T 8		no	1.52	2.99	0.56	239	1.96711	157.237	2.71429	470.138	1.25	12.38	0.61	307	9.904	245.6	2.04918	3040.53
722913	0	49	1	0.8	1	0.05	1	0.2	0	Invasive ductal carcinoma	2	2	1	EC-T 8		no	1.9	3.96	0.46	247	2.08421	130	4.13043	514.8	1.46	4.76	0.56	251	3.26027	171.918	2.60714	818.329
728085	1	58	1	0.8	1	0.7	1	0.3	0	Invasive ductal carcinoma	2	2	1	EC-T 8		no	2.24	4.2	0.49	378	1.875	168.75	4.57143	708.75	1.21	3.06	0.4	334	2.52893	276.033	3.025	844.661
728244	0	41	1	0.2	1	0.7	0	0.1	0	Invasive ductal carcinoma	2	2	1	EC-T 8		yes	1.84	2.17	0.29	249	1.17935	135.326	6.34483	293.658	1.73	2	0.32	293	1.15607	169.364	5.40625	338.728
728647	1	52	1	0.7	0	（-）	1	0.4	0	Invasive ductal carcinoma	2	2-3	2	TE 4		yes	2.43	3.54	0.6	279	1.45679	114.815	4.05	406.444	1.71	2.77	0.98	199	1.61988	116.374	1.7449	322.357
735801	0	46	1	0.3	1	0.8	1	0.3	0	Invasive ductal carcinoma	2	2	1	EC-T 8		yes	1.78	3.8	0.56	260	2.13483	146.067	3.17857	555.056	1.71	1.07	0.43	329	0.625731	192.398	3.97674	205.865
755496	1	59	0	（-）	0	（-）	0	0.1	0	Invasive ductal carcinoma	2	2	1	EC-T(5)		no	1.58	3.3	0.43	282	2.08861	178.481	3.67442	588.987	1.18	5.26	0.6	148	4.45763	125.424	1.96667	659.729
680690	0	36	1	0.9	1	0.9	1	0.4	1	Invasive breast cancer	2	/	unknow	TE6		no	1.43	2.35	0.34	645	1.64336	451.049	4.20588	1059.97	1.48	2.4	0.39	494	1.62162	333.784	3.79487	801.081
788462	1	56	0	0	0	0	1	15	0	Invasive ductal carcinoma	2	2	1	TEC (6)		yes	2.54	4.77	0.59	277	1.87795	109.055	4.30508	520.193	1.96	4.72	0.99	397	2.40816	202.551	1.9798	956.041
788737	1	51	1	0.9	0	0	1	0.3	0	Invasive ductal carcinoma	2	2	1	EC-T 8		no	1.79	3.66	0.37	179	2.04469	100	4.83784	366	1.05	4.4	0.55	236	4.19048	224.762	1.90909	988.952
789225	1	51	1	0.9	1	0.6	1	0.15	1	Invasive breast cancer	2	/	unknow	TEC (6)		no	2.26	2.29	0.32	320	1.01327	141.593	7.0625	324.248	1.86	2.36	0.4	295	1.26882	158.602	4.65	374.301
802269	1	63	1	0.02	0	0	1	0.3	0	Invasive ductal carcinoma	2	3	2	EC-T 8		yes	1.83	1.89	0.29	211	1.03279	115.301	6.31034	217.918	1.08	3.54	0.23	179	3.27778	165.741	4.69565	586.722
817056	1	52	1	0.8	1	0.9	1	15	0	Invasive ductal carcinoma	2	2	1	TEC (6)		yes	3.16	3.76	0.37	316	1.18987	100	8.54054	376	1.85	2.72	0.51	442	1.47027	238.919	3.62745	649.859
818332	1	63	1	0.95	1	0.1	1	0.3	0	Invasive ductal carcinoma	2	2	1	EC-T（8）		no	1.7	3.47	0.32	299	2.04118	175.882	5.3125	610.312	2.28	5.25	0.59	276	2.30263	121.053	3.86441	635.526
831049	1	56	0	0	0	0	1	0.8	0	Invasive ductal carcinoma	2	3	2	TE (4)+TP4		no	2.33	6.18	0.7	349	2.65236	149.785	3.32857	925.674	1.89	2.75	0.5	223	1.45503	117.989	3.78	324.471
846267	1	67	1	0.95	1	0.1	1	0.3	0	Invasive ductal carcinoma	2	2	1	TE（5）		no	2.31	3.67	0.34	175	1.58874	75.7576	6.79412	278.03	0.96	4.05	0.46	298	4.21875	310.417	2.08696	1257.19
843130	1	63	0	0	0	0	1	0.6	0	Invasive ductal carcinoma	2	3	2	AC-T1 TCb4		yes	2	6.2	0.49	274	3.1	137	4.08163	849.4	1.75	2.79	0.58	173	1.59429	98.8571	3.01724	275.811
588810	1	51	1	0.8	1	0.8	1	0.65	0	Invasive ductal carcinoma	2	2	1	TAC 4		yes	1.37	3.78	0.53	180	2.75912	131.387	2.58491	496.642	1.24	2.2	0.49	235	1.77419	189.516	2.53061	416.935
622182	0	33	0	（-）	1	0.1	1	0.3	1	Invasive breast cancer	2	/	unknow	AC-T 4		no	2.36	5.9	0.52	288	2.5	122.034	4.53846	720	1.88	5.61	0.84	236	2.98404	125.532	2.2381	704.234
682498	1	53	1	0.9	1	0.05	1	0.35	0	Invasive ductal carcinoma	2	2	1	AT 6		yes	2.13	6.09	0.4	220	2.85915	103.286	5.325	629.014	1.94	4.23	0.66	225	2.18041	115.979	2.93939	490.593
704154	1	60	1	0.8	1	0.2	1	0.7	0	Invasive ductal carcinoma	2	2	1	AC-T 4		yes	2.47	6.16	0.26	214	2.49393	86.6397	9.5	533.7	1.43	5.34	0.61	369	3.73427	258.042	2.34426	1377.94
728260	1	52	0	（-）	0	（-）	1	0.6	0	Invasive ductal carcinoma	2	3	2	AT 6		no	1.77	3.1	0.47	260	1.75141	146.893	3.76596	455.367	1.22	3.91	0.41	361	3.20492	295.902	2.97561	1156.98
790591	0	50	1	0.6	1	0.7	1	0.2	0	Invasive ductal carcinoma	2	2	1	AC-T(8)		yes	2.2	4.25	0.63	200	1.93182	90.9091	3.49206	386.364	1.16	4.25	0.39	120	3.66379	103.448	2.97436	439.655
776142	1	63	1	0.8	1	0.8	0	0.05	0	Invasive ductal carcinoma	2	2	1	AT 6		no	3.78	4.28	0.8	280	1.13228	74.0741	4.725	317.037	2.4	2.22	0.95	387	0.925	161.25	2.52632	357.975
799995	1	59	1	0.9	0	0	1	0.2	0	Invasive ductal carcinoma	2	2	1	AC-T 8		no	1.74	2.63	0.42	267	1.51149	153.448	4.14286	403.569	1.17	14.28	0.59	256	12.2051	218.803	1.98305	3124.51
809309	1	56	1	0.7	1	5	1	70	1	Invasive breast cancer	2	/	unknow	AT 6		no	2.39	4.16	0.36	219	1.74059	91.6318	6.63889	381.188	1.58	5.18	0.4	222	3.27848	140.506	3.95	727.823
812205	0	49	1	0.95	1	0.9	1	0.4	0	Invasive ductal carcinoma	2	3	2	AC -T 7		no	2.31	4.6	0.4	301	1.99134	130.303	5.775	599.394	1.27	2.04	0.38	267	1.6063	210.236	3.34211	428.882
812226	0	40	1	0.9	1	0.9	1	30	0	Invasive ductal carcinoma	2	2	1	AT(6)		no	3.21	11.41	0.75	315	3.55452	98.1308	4.28	1119.67	1.57	3.59	0.77	197	2.28662	125.478	2.03896	450.465
813814	1	51	1	0.6	1	0.08	1	0.2	0	Invasive ductal carcinoma	2	2	1	AC -T （6）		yes	2.27	4.08	0.65	358	1.79736	157.709	3.49231	643.454	1.91	3.39	1.13	317	1.77487	165.969	1.69027	562.634
818561	0	45	1	0.95	1	0.25	1	0.3	0	Invasive ductal carcinoma	2	2	1	AT(8)		yes	2.31	4.97	0.3	323	2.15152	139.827	7.7	694.939	1.79	3.27	0.55	330	1.82682	184.358	3.25455	602.849
818655	0	43	1	0.9	1	0.9	1	0.15	0	Invasive ductal carcinoma	2	3	2	AT(6)		no	1.65	6.26	0.45	311	3.79394	188.485	3.66667	1179.92	1.44	3.74	0.72	408	2.59722	283.333	2	1059.67
820608	0	50	1	0.95	1	0.6	1	10	0	Invasive ductal carcinoma	2	1	0	AC -T （4）		no	1.68	3.14	0.33	247	1.86905	147.024	5.09091	461.655	0.77	2.07	0.63	241	2.68831	312.987	1.22222	647.883
824525	1	56	1	0.95	1	0.05	1	0.2	1	Invasive breast cancer	2	/	unknow	TAC（4）		no	2.1	3.99	0.26	441	1.9	210	8.07692	837.9	2.27	6.28	0.62	510	2.76652	224.67	3.66129	1410.93
828962	1	51	1	0.9	1	0.9	1	0.15	0	Invasive ductal carcinoma	2	1	0	AC -T (8)		no	2.45	3.9	0.46	301	1.59184	122.857	5.32609	479.143	0.63	8.31	0.84	327	13.1905	519.048	0.75	4313.29
831139	0	50	1	0.9	1	0.9	0	0.1	0	Invasive ductal carcinoma	2	2	1	AC -T (8)		no	1.81	6.42	0.34	272	3.54696	150.276	5.32353	964.773	1.67	7.34	0.74	295	4.39521	176.647	2.25676	1296.59
837264	0	40	1	0.8	1	0.4	1	0.3	0	Invasive ductal carcinoma	2	2	1	AC -T （5）		no	1.66	5.43	0.57	314	3.27108	189.157	2.91228	1027.12	1.32	10.68	0.92	221	8.09091	167.424	1.43478	1788.09
840133	1	62	1	0.9	1	0.9	1	15	0	Invasive ductal carcinoma	2	2	1	AT(8)		no	1.48	4.52	0.29	228	3.05405	154.054	5.10345	696.324	0.88	2.21	0.12	126	2.51136	143.182	7.33333	316.432
844267	1	60	1	0.9	1	0.7	1	20	0	Invasive ductal carcinoma	2	2	1	AC -T (8)		no	2.31	2.91	0.32	185	1.25974	80.0866	7.21875	233.052	1.16	4.02	0.74	159	3.46552	137.069	1.56757	551.017
846159	1	55	1	0.8	1	0.1	1	20	0	Invasive ductal carcinoma	2	2	1	AC -T (8)		no	2.09	5.02	0.34	317	2.40191	151.675	6.14706	761.407	1.48	3.43	0.5	266	2.31757	179.73	2.96	616.473
604299	0	45	1	0.6	1	0.9	1	0.2	1	Invasive breast cancer	2	/	unknow	TEC 4		yes	2.9	5.87	0.46	290	2.02414	100	6.30435	587	1.69	3.4	0.76	292	2.01183	172.781	2.22368	587.456
